# Supplementary material for: Understanding public perceptions and discussions on diseases involving chronic pain through social media: cross-sectional infodemiology study
Source: BMC Musculoskelet Disord. 2024 Jul 22;25:569. doi: 10.1186/s12891-024-07687-5 (PMC11265081; doi:10.1186/s12891-024-07687-5)
Supplement: Supplementary file 1 — Supplementary Material 1. [file 12891_2024_7687_MOESM1_ESM.xlsx]

## Sheet: Hoja1
User Followers	Age of account	UTC Date	Tweet	Retweet count	Likes count	Tweet value	Sentiment vote	Characters Count	Contains Image	Contains Hashtag	Contains Mention	Contains Link	Country code
221	Wed 07 Jan 2009 15:16:39 GMT	Thu 01 Dec 2022 14:26:37 GMT	PRS Online First: Comment to â€œAutologous Fat Grafting as Treatment of Postmastectomy Pain Syndrome: A Randomized Controlled Trialâ€ https://t.co/dUZz1QJcUk #PlasticSurgery #OnlyinPRS #PRSJournal	0	0	0.78	neutral	194	No	Yes	No	Yes	US
20586	Mon 20 Apr 2009 18:57:35 GMT	Thu 01 Dec 2022 14:04:03 GMT	PRS Online First: Comment to â€œAutologous Fat Grafting as Treatment of Postmastectomy Pain Syndrome: A Randomized Controlled Trialâ€ https://t.co/Xu9wUP4Dpc #PlasticSurgery #OnlyinPRS #PRSJournal	2	10	52.58	neutral	194	No	Yes	No	Yes
578	Tue 22 Apr 2014 15:13:38 GMT	Tue 22 Nov 2022 17:02:02 GMT	New from Elizabeth-Ann R. Viscione et al:Phantom breast pain/sensation may occur in up to 19% of individuals postmastectomy.Continue reading at: https://t.co/fTHMSlOVW9#NWH #breastcancer #nursing https://t.co/7ALLSoJmEv	0	0	2.23	neutral	225	Yes	Yes	No	Yes	US
5368	Wed 10 Feb 2021 07:10:30 GMT	Thu 26 May 2022 15:48:32 GMT	Incidence Risk Factors Prevention and Treatment of Postmastectomy Pain Syndrome in Breast Cancer: a Multicenter Study #preprints https://t.co/5WBqJE6elw	0	1	15.76	negative	154	No	Yes	No	Yes	US
227	Mon 22 Sep 2014 16:48:29 GMT	Fri 22 Apr 2022 21:43:36 GMT	Localization of Chronic Pain in Postmastectomy Patients: A Prospective Comparison Between Patients With and Without Breast Reconstruction https://t.co/iU24zYI317	0	0	0.88	neutral	161	No	No	No	Yes
406	Mon 22 Sep 2014 14:02:10 GMT	Fri 22 Apr 2022 20:21:49 GMT	Localization of Chronic Pain in Postmastectomy Patients: A Prospective Comparison Between Patients With and Without Breast Reconstruction https://t.co/wPVyZ53PKX	0	0	1.49	neutral	161	No	No	No	Yes
87	Thu 22 Mar 2018 09:58:19 GMT	Fri 04 Mar 2022 06:33:33 GMT	Treating mastectomy pain is important as persisting pain besides causing suffering can negatively impact on mood sleep activities of daily living social interactions and overall quality of life.#RemoveMyPain #Cancer #cancerpain #health #postmastectomy #painspecialist #pain https://t.co/8EpOjmmrY9	0	1	0.37	negative	304	Yes	Yes	No	No	IN
959	Sun 16 Jan 2022 01:15:40 GMT	Thu 17 Feb 2022 05:31:21 GMT	@AveryOfBirds @KeithLafayette1 @Hardley76 @Wandywild @glosswitch Well 20 to 30 percent of patients are left with chronic pain from postmastectomy pain syndrome for one thing. https://t.co/FVfwYCIuJ5	0	0	0.5	negative	200	No	No	Yes	Yes
73	Wed 04 Mar 2020 19:36:59 GMT	Tue 08 Feb 2022 06:17:37 GMT	Hoping our work will change the way we treat patients with postmastectomy pain. We need to find alternative treatments to fat grafting if we want to improve the lives of these patients â˜€ï¸ https://t.co/vP87o32n4W	0	3	0.24	positive	211	No	No	No	Yes	DK
22	Thu 30 Nov 2017 09:37:38 GMT	Sat 05 Feb 2022 14:29:18 GMT	Autologous Fat Grafting as Treatment of Postmastectomy Pain... : Plastic and Reconstructive Surgery https://t.co/z6K3vkDRZ1	0	0	0.08	neutral	123	No	No	No	Yes	AU
125	Sat 23 Apr 2011 15:22:42 GMT	Tue 01 Feb 2022 22:45:32 GMT	âœ¨New Post to my Blog!! A Way Through the Clouds - https://t.co/4gzm4hHRS0#LifeAfterCancer #postmastectomypain #chronicpain #findingawaythrough https://t.co/HH2mDBalKx	0	0	0.54	neutral	168	Yes	Yes	No	Yes	CA
658	Mon 11 Jun 2018 02:49:57 GMT	Sun 30 Jan 2022 19:01:27 GMT	No Benefit found when using Autologous #FatGrafting in treating Postmastectomy Pain compared to placebo #breastreconstruction https://t.co/RWlb4e7Kkd	3	8	2.22	negative	151	No	Yes	No	Yes	US
221	Wed 07 Jan 2009 15:16:39 GMT	Sun 30 Jan 2022 04:26:22 GMT	Trending in PRS: Autologous Fat Grafting as Treatment of Postmastectomy Pain Syndrome: A Randomized Controlled Trial https://t.co/CSal5LmjV4 #plasticsurgery #PRSJournal https://t.co/oaYfS0pNO2	0	0	0.94	neutral	192	Yes	Yes	No	Yes	US
20586	Mon 20 Apr 2009 18:57:35 GMT	Sun 30 Jan 2022 04:10:03 GMT	Trending in PRS: Autologous Fat Grafting as Treatment of Postmastectomy Pain Syndrome: A Randomized Controlled Trial https://t.co/gnItMeOe0m #plasticsurgery #PRSJournal https://t.co/yYJZPyV36R	17	52	63.1	neutral	192	Yes	Yes	No	Yes
73	Wed 04 Mar 2020 19:36:59 GMT	Wed 26 Jan 2022 10:23:02 GMT	One of the main studies of my PhD was just published as the editor pick in Plastic and Reconstructive Surgery ðŸ˜ƒ Autologous Fat Grafting as Treatment of Postmastectomy Pain: Plastic and Reconstructive Surgery #prs #pmps https://t.co/viK4i6xqw0	0	6	0.24	neutral	243	No	Yes	No	Yes	DK
9049	Wed 28 May 2008 19:10:58 GMT	Sat 08 Jan 2022 09:10:03 GMT	ICYMI - Evidence based hypnosis meme from earlier this week. 2021 study suggests clinical hypnosis may be recommended as a complementary treatment procedure for postmastectomy pain reduction and improving the quality of life of these patients.#hypnosis #hypnotherapy https://t.co/NIoBU1zTmh	1	2	27.65	positive	292	Yes	Yes	No	No	GB
9049	Wed 28 May 2008 19:10:58 GMT	Tue 04 Jan 2022 09:10:02 GMT	Evidence based hypnosis meme of the week. 2021 study suggests clinical hypnosis may be recommended as a complementary treatment procedure for postmastectomy pain reduction and improving the quality of life of these patients.#hypnosis #hypnotherapy #hypnotherapist https://t.co/0cxJ0qGFJX	0	0	27.65	positive	289	Yes	Yes	No	No	GB
639	Wed 06 May 2015 17:41:20 GMT	Sat 18 Dec 2021 19:21:14 GMT	@baileyr93853367 @quinky_dink I had a left side prophylactic mast/reconst in 2018 after having stage 3 breast cancer in 2005 (right side). I now suffer w/ postmastectomy pain syndrome. How long ago was your surgery? I knew there was something wrong w/in	0	1	0.31	negative	310	No	No	Yes	No	US
125	Sat 23 Apr 2011 15:22:42 GMT	Thu 06 May 2021 13:27:04 GMT	@BloggersTribe Thank you! Here is my recent post â€˜Finding a Way Throughâ€™ https://t.co/NhflOhKoq7 discussing chronic pain postmastectomy and tips on how to manage it. #LifeAfterCancer #bloggerstribe #breastcancersurvivor https://t.co/eRLgxFw5PD	0	1	0.11	neutral	243	Yes	Yes	Yes	Yes	CA
125	Sat 23 Apr 2011 15:22:42 GMT	Wed 05 May 2021 02:20:38 GMT	@cosyblogclub Thanks for the opportunity to share! Here is my post 'Finding a Way Through' https://t.co/5iEsIePo6A discussing chronic pain postmastectomy and tips for managing it. #LifeAfterCancer #chronicpain #BreastCancerSurvivor #cosybloggers https://t	1	1	0.11	positive	269	Yes	Yes	Yes	Yes	CA
125	Sat 23 Apr 2011 15:22:42 GMT	Wed 05 May 2021 02:17:33 GMT	New post to my blog 'Finding a Way Through' https://t.co/5iEsIePo6A. A piece about chronic pain postmastectomy and helpful tips for pain management. #LifeAfterCancer #ChronicPain #BreastCancerSurvivor https://t.co/fN0VQk1A52	0	0	0.54	neutral	224	Yes	Yes	No	Yes	CA
8475	Tue 17 Mar 2009 17:54:13 GMT	Fri 05 Feb 2021 23:47:48 GMT	#postmastectomyPAIN caused by a neuroma (nerve scar ball) can be excruciating @MedStarGUH @MedStarWHC we are finding them and excising then re-routing the nerve to fix the pain. https://t.co/XNOT3Dr1wi	6	39	25.94	negative	201	Yes	Yes	Yes	No	US
922	Tue 05 Nov 2019 15:01:03 GMT	Thu 15 Oct 2020 00:47:32 GMT	New clinical trial: The Impact of Pecs Blocks on Postmastectomy Pain Syndrome https://t.co/112gDFYJBx #breastcancer #oncology	0	0	3.12	negative	125	No	Yes	No	Yes
1021	Sat 26 Oct 2013 17:20:32 GMT	Fri 21 Aug 2020 20:14:17 GMT	@MVGutierrezMD Like when a breast surgeon told me: my pts donâ€™t get postmastectomy pain	0	4	0.57	neutral	87	No	No	Yes	No	US
5106	Fri 12 Feb 2010 12:07:26 GMT	Wed 15 Jul 2020 04:53:01 GMT	Breast Reconstruction Does Not Increase the Incidence of Postmastectomy Pain Syndrome: Results of a Meta-Analysis https://t.co/X5bNJRft4b	2	0	15	negative	137	No	No	No	Yes	EE
430	Mon 16 Dec 2019 14:43:30 GMT	Tue 23 Jun 2020 14:55:39 GMT	Don't forget! PNS Leadership Learning Series Session - #SprintPNS for Oncologic Pain is Wednesday! Sign up if you haven't yet. https://t.co/h1U76GusOM #Oncology #cancerpain #PNS #SprintPNS #MedEd #PainDocs #Training #Online #PainTherapy #oncologicpain #postmastectomypain https://t.co/pKLqoGz1GN	1	3	1.74	neutral	299	Yes	Yes	No	Yes	US
4653	Fri 26 Oct 2012 18:43:18 GMT	Sun 03 May 2020 22:51:31 GMT	New2Trip: Pulsed Radiofrequency on Thoracic Dorsal Root Ganglion Versus Thoracic Paravertebral Nerve for Chronic Postmastectomy Pain Randomized Trial: 6-Month Results https://t.co/lLFtQZ0q6Q	0	1	13.13	neutral	191	No	No	No	Yes
4653	Fri 26 Oct 2012 18:43:18 GMT	Mon 20 Apr 2020 13:51:32 GMT	New2Trip: Pulsed Radiofrequency on Thoracic Dorsal Root Ganglion Versus Thoracic Paravertebral Nerve for Chronic Postmastectomy Pain Randomized Trial: 6-Month Results https://t.co/lLFtQYIOIg	0	0	13.13	neutral	191	No	No	No	Yes
672	Sat 03 Mar 2018 04:01:22 GMT	Tue 18 Feb 2020 20:47:36 GMT	ASRA News - Postmastectomy Pain Syndrome: Presentation and Management - American Society of Regional Anesthesia and Pain Medicine https://t.co/HV4xftj6nf	1	1	1.81	negative	153	No	No	No	Yes	US
227	Mon 22 Sep 2014 16:48:29 GMT	Thu 06 Feb 2020 08:43:19 GMT	Pulsed Radiofrequency on Thoracic Dorsal Root Ganglion Versus Thoracic Paravertebral Nerve for Chronic Postmastectomy Pain A Randomized Trial: 6-Month Results. https://t.co/kuWRNAClN2	0	0	0.88	neutral	184	No	No	No	Yes
672	Sat 03 Mar 2018 04:01:22 GMT	Tue 28 Jan 2020 22:24:41 GMT	Postmastectomy Pain Syndrome - Cancer Patient Resources. The pain is horrific for many women. Yet this article writes seldom morphine like meds are not prescribed! So WRONG! This pain is horrific! Non functional without meds! https://t.co/5boid0bZgF	1	2	1.81	negative	255	No	No	No	Yes	US
3203	Sun 21 Oct 2012 22:30:32 GMT	Fri 24 Jan 2020 18:21:56 GMT	@6state Iâ€™m looking to share my perspective on postmastectomy pain as a speaker at the @BC3C #bc3listens	2	6	1.58	neutral	104	No	Yes	Yes	No	US
227	Mon 22 Sep 2014 16:48:29 GMT	Fri 27 Dec 2019 11:04:22 GMT	Pregabalin in the treatment of postmastectomy chronic pain: Results of an open label single-arm clinical study. https://t.co/esUJvVEhZ0	0	0	0.88	neutral	136	No	No	No	Yes
1189	Mon 10 Jul 2017 02:19:49 GMT	Fri 29 Nov 2019 19:42:30 GMT	To my surgeons who claimed they havenâ€™t heard of post mastectomy pain syndrome! I was their only patient! Such disgusting lies! Clinical manifestations and diagnosis of postmastectomy pain syndrome - UpToDate https://t.co/R3d9dA59uo	1	2	3.05	negative	236	No	No	No	Yes	US
1189	Mon 10 Jul 2017 02:19:49 GMT	Fri 22 Nov 2019 00:30:22 GMT	#ChronicPain #sucks #chronicpainmatters #surgeonlies #postmastectomypain #malpractice I hate my surgeons who didnâ€™t care about me. I hope you enjoyed your dinner after crippling me for life! https://t.co/Yq4MSF5Kge	4	5	3.32	neutral	216	Yes	Yes	No	No	US
1301	Fri 04 Feb 2011 18:18:05 GMT	Sat 02 Nov 2019 12:38:32 GMT	Effect of Perioperative Pregabalin on Incidence of Chronic Postmastectomy Pain Syndrome A Prospective Randomized PlaceboControlled Pilot Study.: Breast cancer is the most common malignancy among women. Chronic pain after breast surgeries is a wellknownâ€¦ https://t.co/nQNvo7t174	1	0	4.31	negative	277	No	No	No	Yes	GB
406	Mon 22 Sep 2014 14:02:10 GMT	Sat 02 Nov 2019 10:47:07 GMT	Effect of Perioperative Pregabalin on Incidence of Chronic Postmastectomy Pain Syndrome: A Prospective Randomized Placebo-Controlled Pilot Study. https://t.co/C3LATUSLVR	0	0	1.49	neutral	169	No	No	No	Yes
1189	Mon 10 Jul 2017 02:19:49 GMT	Mon 07 Oct 2019 13:40:13 GMT	To all #breastcancer #BreastCancerSurvivor #postmastectomy #postmastectomypain https://t.co/LO6jfETXAs	0	1	3.05	neutral	102	No	Yes	No	Yes	US
1189	Mon 10 Jul 2017 02:19:49 GMT	Mon 07 Oct 2019 13:35:13 GMT	@lxcarr1960 Please read the reality of Breast cancer surgery. #postmastectomypain#breastcancersurgery#postmastectomypain @AGAshleyMoody @CDCDirector @FDAPatientinfo	0	0	0.55	neutral	164	No	No	Yes	No	US
1189	Mon 10 Jul 2017 02:19:49 GMT	Sat 07 Sep 2019 21:04:03 GMT	Post mastectomy pain syndrome is such a hideous and debilitating condition. Plastic surgeon who promises to make you whole again and do the best reconstruction. BEWARE the Lies. DIRTY secret they will never reveal! #postmastectomypain https://t.co/ivWgwbN5MO	2	3	3.05	negative	266	No	Yes	No	Yes	US
1189	Mon 10 Jul 2017 02:19:49 GMT	Mon 02 Sep 2019 16:10:28 GMT	One of the most hideous and painful conditions after breast cancer surgeries. Post Mastectomy Pain Syndrome! Read my story and facts. #breastcancer#postmastectomypainsyndrome#breastcancersurgery#breastcancerpain#postmastectomy https://t.co/RkVjvvR0T8	0	2	3.05	negative	258	No	Yes	No	Yes	US
463	Sun 07 Jul 2019 14:04:29 GMT	Sat 24 Aug 2019 10:08:39 GMT	Impact of Perioperative Hypnosedation on Postmastectomy Chronic Pain: Preliminary Results. https://t.co/5yBy3NFVrZ #hypnosis #research	1	0	1.69	neutral	134	No	Yes	No	Yes
66	Tue 01 Jun 2010 17:35:47 GMT	Thu 27 Jun 2019 17:45:27 GMT	ASRA News - Postmastectomy Pain Syndrome: Presentation and Management - American Society of Regional Anesthesia and Pain Medicine https://t.co/0MNsrGIo8P	1	4	0.23	negative	153	No	No	No	Yes	CO
227	Mon 22 Sep 2014 16:48:29 GMT	Wed 19 Jun 2019 10:01:23 GMT	The Possible Preventive Role of Pregabalin in Postmastectomy Pain Syndrome: A Double-Blinded Randomized Controlled Trial. https://t.co/rU9khcGIpm	0	0	0.88	neutral	145	No	No	No	Yes
134	Wed 23 Nov 2011 21:11:56 GMT	Mon 03 Jun 2019 14:21:17 GMT	Postmastectomy Pain Syndrome: What You Should Know #plastic #knowledge https://t.co/LA0bxSpcl4	0	0	0.5	neutral	94	No	Yes	No	Yes	US
4653	Fri 26 Oct 2012 18:43:18 GMT	Wed 22 May 2019 02:21:32 GMT	New2Trip: Preoperative ultrasound-guided multilevel paravertebral blocks reduce incidence of postmastectomy chronic pain: double-blind placebo-controlled randomized trial https://t.co/6lMgaesmO9	0	0	13.13	negative	195	No	No	No	Yes
4653	Fri 26 Oct 2012 18:43:18 GMT	Mon 13 May 2019 02:51:32 GMT	New2Trip: Preoperative ultrasound-guided multilevel paravertebral blocks reduce incidence of postmastectomy chronic pain: double-blind placebo-controlled randomized trial https://t.co/6lMgaesmO9	0	0	13.13	negative	195	No	No	No	Yes
4653	Fri 26 Oct 2012 18:43:18 GMT	Sat 04 May 2019 03:21:31 GMT	New2Trip: Preoperative ultrasound-guided multilevel paravertebral blocks reduce incidence of postmastectomy chronic pain: double-blind placebo-controlled randomized trial https://t.co/6lMgaesmO9	0	0	13.13	negative	195	No	No	No	Yes
4653	Fri 26 Oct 2012 18:43:18 GMT	Sun 28 Apr 2019 09:51:31 GMT	New2Trip: Preoperative ultrasound-guided multilevel paravertebral blocks reduce incidence of postmastectomy chronic pain: double-blind placebo-controlled randomized trial https://t.co/6lMgaesmO9	0	0	13.13	negative	195	No	No	No	Yes
1300	Wed 13 Feb 2013 11:05:44 GMT	Tue 09 Apr 2019 15:30:46 GMT	Fed up with post mastectomy pain syndrome! Pain burning and phantom itching is driving me mad!! #breastcancer #postmastectomy #mastectomy	0	0	3	negative	138	No	Yes	No	No
9197	Sat 10 Oct 2009 05:15:42 GMT	Thu 14 Feb 2019 02:26:13 GMT	#FOAMus via @DovePress Preoperative #ultrasound-guided multilevel paravertebral blocks reduce the incidence of postmastectomy chronic pain: a double-blind placebo-controlled randomized trialhttps://t.co/gjKGOmUTzy https://t.co/q2FXkZyWVA	0	2	28.18	negative	240	Yes	Yes	Yes	Yes	AU
1189	Mon 10 Jul 2017 02:19:49 GMT	Wed 13 Feb 2019 17:45:14 GMT	How a chronic patient feels most of the time. A READ!No@matter the time day holidays vacations. â¦@lxcarr1960â© â¦@Oprahâ© â¦@ScottGottliebMDâ© â¦@realDonaldTrumpâ© â¦@FDAPatientinfoâ© #postmastectomypain#pain# https://t.co/kFjNdT8CFl	0	1	3.05	neutral	230	No	No	Yes	Yes	US
5611	Wed 18 Mar 2015 17:47:50 GMT	Sun 02 Dec 2018 14:24:46 GMT	Worse of all #chronicpain epidemic leads to #opioidaddiction and now the new #loneliness epidemic. This is especially tough for women. New study #EmoryIR @WinshipAtEmory to stop postmastectomy pain with #nervefreeze @WomenintheWorld @Road2IR @SIRspecialists https://t.co/y64uN9Kj2B	5	5	15.94	negative	282	No	Yes	Yes	Yes	US
1582	Tue 23 Apr 2013 21:05:48 GMT	Wed 28 Nov 2018 15:02:14 GMT	Postmastectomy Pain Syndrome: What You Should Know...Click to learn more.. https://t.co/kpEMq8ycT2 #Pain#BCSM#Syndrome https://t.co/0wKAszpIQI	0	0	5.54	neutral	145	Yes	Yes	No	Yes
5096	Fri 03 Sep 2010 10:55:18 GMT	Mon 19 Nov 2018 14:24:00 GMT	Postmastectomy pain syndrome (PMPS) is a type of chronic neuropathic pain disorder that can occur following breast cancer procedures particularly those operations that remove tissue in the upper outer quadrant of the breast and/or axilla #NERVEmber https://t.co/cKU1wZ03Hr	1	1	14.14	negative	273	No	Yes	No	Yes	IE
134	Wed 23 Nov 2011 21:11:56 GMT	Wed 10 Oct 2018 15:49:12 GMT	Postmastectomy Pain Syndrome: What You Should Know #plastic #knowledge https://t.co/LA0bxSpcl4	0	0	0.5	neutral	94	No	Yes	No	Yes	US
4638	Mon 15 Mar 2010 16:08:00 GMT	Mon 08 Oct 2018 15:11:37 GMT	#women #orthopedic issues.#breastcancerawareness month ****What are the symptoms of postmastectomy pain syndrome?If you have #postmastectomy #pain syndrome you might have persistentâ€¦ https://t.co/qUoWLhkEF6	0	0	12.91	negative	212	No	Yes	No	Yes	US
131	Thu 30 Oct 2014 08:24:35 GMT	Mon 01 Oct 2018 16:02:11 GMT	The prevalence of chronic postmastectomy pain syndrome in female breast cancer survivors #BreastCancer #BreastCancerAwareness #openaccess https://t.co/25q6tdDGVD	0	0	0.52	negative	161	No	Yes	No	Yes	ZA
2679	Sun 04 Aug 2013 17:58:22 GMT	Thu 27 Sep 2018 23:40:02 GMT	@Pharmaciststeve Seems in line with my experience yesterday from @Walmart.Their pharmacist told me itâ€™s â€œcompany policyâ€ to check the diagnosis for any patient receiving &gt;50 MME daily. I wrote â€œusing for severe pain from breast cancer complicat	0	1	1.47	negative	298	No	Yes	Yes	No	US
2679	Sun 04 Aug 2013 17:58:22 GMT	Wed 26 Sep 2018 18:53:39 GMT	Next up...@Walmart pharmacist tells me itâ€™s company policy to determine the diagnosis for any patient receiving &gt;50 MME daily. My script literally states â€œusing for severe pain from complications of breast cancer including postmastectomy pain syndrome.â€ Read much?!#HPM https://t.co/dw38aLt1Cg	1	2	8.84	negative	301	Yes	Yes	Yes	No	US
689	Fri 24 May 2013 01:32:09 GMT	Mon 17 Sep 2018 00:10:04 GMT	Look who's doing their shoulder mobility exercises. Great job @Meghan_FB but remember comfortable stretch (no pain)!#PostMastectomy #BreastCancer #FUCancer #ShoulderMobility #Pulley #Mobility #Stretch #Physiotherapy #RunForTheCure #CIBCRunForTheCure https://t.co/1NJN1hW4w2	1	6	2.34	positive	275	Yes	Yes	Yes	No	CA
1071	Fri 20 Mar 2015 14:57:38 GMT	Tue 10 Jul 2018 15:10:52 GMT	Have a read about postmastectomy pain syndrome with your OpenAthens login @UHMBTLibrary https://t.co/eyUfGgmVLU	0	1	3.19	neutral	111	No	No	Yes	Yes
3830	Tue 08 Sep 2009 19:08:16 GMT	Tue 10 Jul 2018 13:43:01 GMT	Have a patient with chronic postmastectomy pain? Read all about post #mastectomy pain syndrome here: https://t.co/LjqM59kzRN #surgery https://t.co/kIgDjgYEeQ	2	1	11.92	negative	157	Yes	Yes	No	Yes	GB
1189	Mon 10 Jul 2017 02:19:49 GMT	Thu 28 Jun 2018 20:12:45 GMT	@TheDoctors chronic pain kills. Opioids are not addictive for the many who are suffering from horrible pain! Chronic Psin Warriors donâ€™t want Drugs! We want quality of life. @POTUS @chronicpainwar @chronicpainsuicide@postmastectomypain@senbillnel	0	0	0.55	negative	256	No	No	Yes	No	US
404	Wed 18 Nov 2015 13:55:16 GMT	Sat 12 May 2018 22:25:55 GMT	Efficacy of pulsed radiofrequency for intercostobrachial neuralgia in postmastectomy pain syndrome #intercostal https://t.co/O9AKTAalJw	0	0	1.29	neutral	135	No	Yes	No	Yes	US
2679	Sun 04 Aug 2013 17:58:22 GMT	Sat 05 May 2018 14:03:15 GMT	@tal7291 @UtahPainDoc @maiasz @emergVictorious I use a legal causation approach to define â€œcancer pain.â€ Cancer pain is a type of chronic pain that would not have otherwise existed without having cancer. Includes chemotherapy-induced neuropathy postma	1	1	1.47	negative	300	No	No	Yes	No	US
2880	Fri 20 Mar 2009 14:58:44 GMT	Tue 24 Apr 2018 11:44:58 GMT	Six years ago today I was on the operating room table for about 12 hours. I'm here and I'm grateful. Wished I wasn't in pain but ... Please schedule your mammograms and encourage your friends and loved ones to also. #survivor #breastcancer #postmastectomypain #nervedamage https://t.co/l9aEj1fXnH	0	2	9.1	positive	297	Yes	Yes	No	No	US
131	Thu 30 Oct 2014 08:24:35 GMT	Mon 16 Apr 2018 06:10:03 GMT	The prevalence of chronic postmastectomy pain syndrome in female breast cancer survivors #SAJAA #anaesthesiology #openaccess https://t.co/7vmbMiqLDz	0	0	0.52	negative	148	No	Yes	No	Yes	ZA
4	Sun 08 Oct 2017 20:38:01 GMT	Sun 25 Mar 2018 17:12:49 GMT	Ultrasoundâ€Guided Serratus Plane Block for Treatment of Postmastectomy Pain Syndromes in Breast Cancer Patients: A Case Series - Zocca - 2017 - Pain Practice - Wiley Online Library https://t.co/LGOpzQlb0u	0	0	0.02	negative	204	No	No	No	Yes	US
1404	Sat 29 Apr 2017 11:59:34 GMT	Fri 23 Mar 2018 11:09:44 GMT	Interesting discussion from the #RMH Transitional Pain Service Dr David Williams aiming to improve chronic pain after breast surgery. https://t.co/PtSDQDfoor#postmastectomypain #chronicpain #breastcancer	0	0	4.19	neutral	207	No	Yes	No	Yes	GB
634571	Fri 06 Feb 2009 21:11:56 GMT	Thu 08 Mar 2018 21:00:07 GMT	Innovations in Postmastectomy breast reconstruction and pain management: Latest techniques could promise less pain. https://t.co/YtAYjhM5w2 https://t.co/r4dYiANbz8	8	16	1739.19	negative	163	Yes	No	No	Yes	US
8475	Tue 17 Mar 2009 17:54:13 GMT	Fri 02 Mar 2018 16:04:45 GMT	@EricWisotzkyMD discussing postmastectomy pain syndrome (PMPS). Who gets it? https://t.co/jw2SAgdR5O	0	0	5.19	neutral	101	Yes	No	Yes	No	US
1301	Fri 04 Feb 2011 18:18:05 GMT	Wed 28 Feb 2018 20:43:08 GMT	Role of Transcrainal Direct Current Brain Stimulation in Acute and Chronic Postmastectomy Pain Management: the role of transcranial magnetic stimulation over the primary motor cortex area on acute postoperative pain after breast cancer surgery and on theâ€¦ https://t.co/Y8mGHQMLvW	0	0	4.31	negative	279	No	No	No	Yes	GB
48	Sat 30 Mar 2019 21:25:03 GMT	Sat 31 Dec 2022 19:39:43 GMT	My ex fostered my ED and left me to wake up alone repeatedly in the ER after head injuries from my POTS &amp; OI. My ex took advantage of my polyneuropathy so they could cheat without repercussion.	0	4	0.03	negative	199	No	No	No	No	US
477	Thu 28 Jan 2021 17:46:50 GMT	Sat 31 Dec 2022 17:19:25 GMT	#LongCovid Fasciculations possibly related to polyneuropathy. Distinguishig benign from malignnt is nearly impossible. Malignant can be associated with Muscle weakness and wasting. https://t.co/FZiSbZhx3z. https://t.co/BUWoLRx6gi	1	3	0.34	negative	231	Yes	Yes	No	Yes
85632	Tue 11 Jun 2019 10:11:01 GMT	Sat 31 Dec 2022 10:21:02 GMT	Acute intermittent porphyria:5P'sPainful abdomenPolyneuropathyPsychological disturbancesPort wine-colored urinePrecipitated by drugs	8	78	177.78	neutral	137	No	No	No	No
657	Sun 03 May 2020 23:05:43 GMT	Fri 30 Dec 2022 19:30:32 GMT	Ooooof. Today is an exhausted and in pain day. Gonna cuddle under blankets and have tea.Doctor suspects there might be polyneuropathy starting. Burning pain in toes suggests yes. Do not recommend chronic illness! ðŸ˜…	0	6	1.63	negative	224	No	No	No	No	CA
321	Wed 25 May 2022 10:18:14 GMT	Fri 30 Dec 2022 17:35:26 GMT	11/ Tests for treatable causes of small-fiber polyneuropathy. #SFN A.L. Oaklander MD PhD 05/24/19https://t.co/pyHEjlOXYC	1	8	0.21	neutral	125	No	Yes	No	Yes
13	Sun 18 Dec 2022 22:49:32 GMT	Fri 30 Dec 2022 16:30:09 GMT	@ProudElephantUS I am ashamed I got the Vax. It resulted in CIDP (Chronic Inflammatory Demyelinating Polyneuropathy) me nerves in my arms but musky legs are in periodic sever pain. My Neuro says he's seeing a lot of Neuro overthrow from the mRNA vaccine.	0	1	0.01	negative	297	No	Yes	Yes	No	US
2863	Fri 21 Sep 2018 05:50:36 GMT	Thu 29 Dec 2022 23:28:25 GMT	Small fiber neuropathy may be common in Long-Covid. Here's an in-progress study by our team at the Chiari EDS Center: Exploration of infectious immune and genetic contributors to small fiber polyneuropathy.https://t.co/8AAPtGGsTU https://t.co/Wwf6z6lzqO	5	34	8.75	neutral	256	No	No	No	Yes	US
2863	Fri 21 Sep 2018 05:50:36 GMT	Thu 29 Dec 2022 23:15:59 GMT	@GreenJournal Our team at the Chiari EDS Center is currently exploring infectious immune and genetic contributors to small fiber polyneuropathy (SFPN).https://t.co/8AAPtGGsTU	1	4	1.75	neutral	178	No	No	Yes	Yes	US
49	Tue 16 Mar 2021 13:37:51 GMT	Thu 29 Dec 2022 17:49:32 GMT	@Grimhood YES! Vitamin B6 is a known neurotoxin that causes Small Fiber Polyneuropathy. Learn more: https://t.co/zvfBPPUhPf #b6toxicity	0	0	0.04	neutral	135	No	Yes	Yes	Yes
222	Fri 29 Apr 2011 11:57:35 GMT	Thu 29 Dec 2022 16:47:21 GMT	#clinicaltrial The Effect of Mini Trampoline Exercise Program on Diabetic Foot Care Behavior and Polyneuropathy https://t.co/xO9NfFoV2H	0	0	0.85	neutral	135	No	Yes	No	Yes
322	Tue 27 May 2014 11:38:55 GMT	Thu 29 Dec 2022 16:33:26 GMT	The Effect of Mini Trampoline Exercise Program on Diabetic Foot Care Behavior and Polyneuropathy: Status: Completed Condition Summary: Diabetic Polyneuropathy; Diabetic Foot; Type 2 Diabetes https://t.co/90nuct8pZ4	0	0	1.22	neutral	216	No	No	No	Yes
438092	Sun 14 Oct 2012 02:33:11 GMT	Thu 29 Dec 2022 15:12:39 GMT	Top 3 advances in medicine in 2022 from my perspective:CRISPR-Cas9 In Vivo Gene Editing for Transthyretin Amyloidosis to treat polyneuropathy and cardiac #amyloidosis @moderna_tx vaccine treatment of #Melanoma Small inhibiting RNA reductions of Lp(a) What are your top 3?	8	46	702.59	positive	279	No	Yes	Yes	No	US
758	Fri 08 May 2020 16:19:50 GMT	Thu 29 Dec 2022 15:05:29 GMT	I'm raising money for Chronic Inflammatory Demyelinating Polyneuropathy. Click to Donate: https://t.co/aVL6I2nSHy #GoFundMe	3	3	2.02	neutral	124	No	Yes	No	Yes	CA
758	Fri 08 May 2020 16:19:50 GMT	Thu 29 Dec 2022 15:05:03 GMT	I'm raising money for Chronic Inflammatory Demyelinating Polyneuropathy. Click to Donate: https://t.co/aVL6I2nkS0 #GoFundMe	1	1	2.02	neutral	124	No	Yes	No	Yes	CA
1263	Tue 19 Feb 2013 03:05:10 GMT	Thu 29 Dec 2022 07:46:47 GMT	@RogerSeheult @DrNeilStone Can't say I had as I don't have polyneuropathy caused by an illness called hereditary ATTR (hATTR) amyloidosis. I had to Google it.Can you tell me the reason you asked?	0	0	0.75	neutral	196	No	No	Yes	No
1476	Mon 17 Jun 2019 16:33:39 GMT	Wed 28 Dec 2022 22:16:57 GMT	#Lupus neurological symptoms: depression seizures cognitive dysfunction mood disorder cerebrovascular disease polyneuropathy anxiety	1	0	3.37	negative	138	No	Yes	No	No
61	Sun 13 Mar 2022 12:41:13 GMT	Wed 28 Dec 2022 19:07:45 GMT	@DidierGallin I once saw a man moving in this way along the road in the yard. It turned out that he had polyneuropathy and he lived on the street there was no one to look after him.	0	0	0.04	neutral	183	No	No	Yes	No	UA
6939	Thu 03 Apr 2014 00:13:40 GMT	Wed 28 Dec 2022 17:49:42 GMT	@AAMortazavi @rfsquared @walidgellad Happening as we speak for variant polyneuropathy. If FDA adds a cardiomyopathy indication then have 2-3 years of cardiac patients before vutrisiran	0	0	3.56	neutral	184	No	No	Yes	No	US
357	Sun 19 Oct 2014 19:09:49 GMT	Wed 28 Dec 2022 17:26:05 GMT	@slava__bobrov I bet this has something to do with why chronic inflammatory demyelinating polyneuropathy is such a bitch	0	0	0.19	negative	120	No	No	Yes	No	US
56	Sat 11 Jan 2020 07:25:11 GMT	Wed 28 Dec 2022 05:15:14 GMT	@norgegirl1 @DershlandGaming @DiedSuddenly_ @pfizer I've noticed triggers like sugar &amp; caffeine. Antibiotics seem to make mine go extreme with allodynia/pain. I had mild parasthesia from Fibromyalgia on tops of my feet. Now I may have MS GBS CIDP CRPS	0	0	0.03	positive	344	No	No	Yes	No	AU
410	Sun 20 Mar 2022 08:43:59 GMT	Tue 27 Dec 2022 12:46:39 GMT	â€¦and dysautonomic and sensory concerns. Indirect evidence links #longCOVID to incident polyneuropathy affecting the small-fiber (sensory/autonomic) axons.â€œ#SmallFiber ignored for decades - appears also in #MEcfs #Lyme #PostVac #FQToxicity.What a coincidence!? 2/2	0	2	0.23	neutral	268	No	Yes	No	No
1492	Tue 14 Sep 2021 15:11:14 GMT	Mon 26 Dec 2022 22:56:13 GMT	@mygunisquick Chronic inflammation demyolation polyneuropathy. Three nerve conduction test small nerve biopsy and much more. I VIG this is going on my 18th month.	0	1	0.71	neutral	164	No	No	Yes	No
138	Sat 14 Mar 2015 16:29:45 GMT	Mon 26 Dec 2022 21:35:40 GMT	@WHCOS Got 2 and now i have Small-fiber polyneuropathy (SFPN) and might never be good again. Just because you censored all the professionals who was sceptical #vaccineinjuries	0	1	0.08	neutral	176	No	Yes	Yes	No
221	Tue 20 Aug 2013 07:45:16 GMT	Mon 26 Dec 2022 13:34:02 GMT	Geospatial association of endemicity of ataxic polyneuropathy and highly cyanogenic cassava cultivars https://t.co/7S0HYzMlEB	0	0	0.87	neutral	125	No	No	No	Yes	KH
28	Thu 08 Aug 2019 10:11:49 GMT	Mon 26 Dec 2022 12:28:30 GMT	Surge in geriatric population rise in the number of hemophilic patients worldwide along with increase in prevalence of #chronicdiseases such as chronic inflammatory demyelinating polyneuropathy https://t.co/w2cfSTxdO2	0	0	0.1	neutral	220	No	Yes	No	Yes
21	Mon 18 Jul 2022 21:00:42 GMT	Sat 24 Dec 2022 09:31:17 GMT	@bobvarkey Myokymia may be observed in PNS &amp; CNS disorders. - Focal limited to the face (MS Brainstem Neoplasm Bellâ€™S Palsy GBS.)-Limb are segmental (Syringomyelia Cervical or lumbar radiculopathies)- Generalized (GBS Chronic inflammatory Demyelina	1	8	0.01	negative	287	No	No	Yes	No
2800	Wed 11 Mar 2020 22:25:46 GMT	Fri 23 Dec 2022 13:00:50 GMT	[Ultrasound in polyneuropathies] Kerasnoudis et al.: â€œFascicular size and homogeneity evaluation seems a very promising feature of investigating peripheral nerve impairment by ultrasound.â€https://t.co/g2uewIGFaf@StJosephOrange#Ultrasound #Polyneuropathy #ClinicalNeuroph https://t.co/SFYcdmqjZx	0	3	10.47	neutral	298	Yes	Yes	No	Yes	US
1476	Mon 17 Jun 2019 16:33:39 GMT	Fri 23 Dec 2022 12:41:27 GMT	#Lupus neurological symptoms: depression seizures cognitive dysfunction mood disorder cerebrovascular disease polyneuropathy anxiety	0	1	3.37	negative	138	No	Yes	No	No
129	Sun 03 Jan 2021 00:05:22 GMT	Fri 23 Dec 2022 10:28:08 GMT	@CMerandi @GovDanMcKee I feel so sick now. Latest DX = polyneuropathy due to systemic sclerosis.Someone I know suggested I get rid of the pain permanently by committing suicide. â˜ ï¸Depressed? Yeah just a bit.	0	1	0.07	negative	213	No	No	Yes	No	US
1355	Fri 23 Oct 2015 00:52:28 GMT	Thu 22 Dec 2022 15:56:43 GMT	@CjHajer I will certainly be respectful and not say much. I am a 62 yo adult cardiologist who has a huge practice with chronic immune demyelinating polyneuropathy. Still practicing. Tough to navigate sometimes. I rage against the machine many times but	0	1	0.67	neutral	287	No	No	Yes	No
602	Thu 26 Jan 2017 19:38:23 GMT	Thu 22 Dec 2022 09:42:25 GMT	Using AI Hens et al. extracted red flag symptoms from patients' electronic medical records and accurately identified patients at risk for ATTRv polyneuropathy for further clinical review. No doubt this automated approach will improve early diagnosis https://t.co/D3lkQaUwk5	0	2	2.09	neutral	275	No	No	No	Yes	US
4	Mon 11 Apr 2022 06:58:23 GMT	Thu 22 Dec 2022 07:40:08 GMT	@LAbdullayevaMFA @UN @francediplo @eu_eeas Type 1 diabetic children and young people in Azerbaijan who are trying to live with severe diseases such as tuberculosis neuropathy polyneuropathy retinopathy due to diabetes are facing the danger of genocide. ht	1	1	0	negative	279	Yes	No	Yes	No
102	Mon 28 Nov 2022 16:00:04 GMT	Thu 22 Dec 2022 05:29:22 GMT	A quick thread on Diabetes and what it means for the feet. Patients with diabetes must be always vigilant with their foot health. Conditions like diabetic polyneuropathy can be just the beginning. Most overlook foot mobility in terms of health but that may be a poor decision.ðŸ§µ https://t.co/aCAmSlpAop	1	2	0.36	positive	303	Yes	No	No	No	US
85632	Tue 11 Jun 2019 10:11:01 GMT	Thu 22 Dec 2022 04:21:15 GMT	Acute intermittent porphyria:5P'sPainful abdomenPolyneuropathyPsychological disturbancesPort wine-colored urinePrecipitated by drugs	5	30	177.78	neutral	137	No	No	No	No
199	Mon 28 Nov 2022 22:20:07 GMT	Wed 21 Dec 2022 17:47:58 GMT	@KevinWi81820766 I have genetic progressive small fibre polyneuropathy which acts/feels pretty similar just with a different mechanism cause whatever.Fibromyalgia (and any #ChronicPain) does in fact... suck.	0	1	0.14	neutral	211	No	Yes	Yes	No
134	Tue 02 Oct 2012 09:13:11 GMT	Wed 21 Dec 2022 17:38:11 GMT	@the_Curador Polyneuropathy organomegaly endocrinopathy monoclonal gammopathy and skin changes (POEMS) syndrome.But this skin change is palpable purpura	0	0	0.08	neutral	157	No	No	Yes	No	IN
8	Wed 21 Mar 2018 16:56:09 GMT	Wed 21 Dec 2022 01:49:40 GMT	@della_crean @richardursomd That trust in (actual) vaccines is unwarranted. Virtually all the horrific neurological/autoimmune disorders associated with the Covid shots are also caused by the traditional shots just in fewer numbers; polyneuropathy Bell's	0	0	0.01	negative	296	No	No	Yes	No
4	Fri 22 Apr 2022 12:14:39 GMT	Tue 20 Dec 2022 19:35:24 GMT	Type 1 diabetic children and young people in Azerbaijan who are trying to live with severe diseases such as tuberculosis neuropathy polyneuropathy retinopathy due to diabetes are facing the danger of genocide. #stopecoterror Armenia Azerbaijani #Shusha Ukraine Argentina Messi https://t.co/bz6eMtBZ83	1	3	0.02	negative	303	Yes	Yes	No	No
58	Sun 30 Jan 2022 08:59:11 GMT	Tue 20 Dec 2022 14:26:59 GMT	@julesserkin I had this batch. 6 days later I was paralysed. I have chronic inflammatory demyelinating polyneuropathy and still bed bound https://t.co/an3rtbm6ys	197	488	0.05	neutral	161	Yes	No	Yes	No	GB
964	Wed 08 Feb 2017 16:25:46 GMT	Tue 20 Dec 2022 10:26:45 GMT	Characteristics of #Patients with #Hereditary Transthyretin #Amyloidosis-#Polyneuropathy (ATTRv-PN) in NEURO-TTRansform an Open-label #Phase3 Study of #EplontersenRead here: https://t.co/N7dSpsjJKW#ATTR https://t.co/pPmuo2b2Vc	1	1	3.02	neutral	231	Yes	Yes	No	Yes
477	Thu 28 Jan 2021 17:46:50 GMT	Tue 20 Dec 2022 03:30:26 GMT	@P_McCulloughMD Not seeing Tinnitus Dizziness Pots (dysautonomia/polyneuropathy) blood clots raised autoimmune antibodies reynauds or leaky capillaries resolve easily either. What other cause is there? Fast track removal from the blood @US_FDA NOW https:	2	3	0.28	neutral	278	No	No	Yes	Yes
50	Thu 11 Mar 2021 23:21:16 GMT	Mon 19 Dec 2022 23:31:27 GMT	@omardd1976 @Gkselters67G @ShresthaAlishna 1/2- You realize there are 3 different brands with 3 different cocktails right? Iâ€™m Former AF still working as a Civ. Most vets got Pfizer. I got Moderna.Worst decision. It destroyed my nervous system. Polyneur	1	0	0.03	negative	315	No	No	Yes	No
1101	Wed 03 Feb 2021 21:18:20 GMT	Mon 19 Dec 2022 04:33:50 GMT	@zacktps Most my mom's uncles died of lung cancer from smoking before I got the chance to meet them and the one that I did meet couldn't talk from alcohol induced polyneuropathy.. my alcoholic grandfather lived to be 93 but he's definitely the exception o	0	1	0.6	neutral	266	No	No	Yes	No
136	Sun 30 Jan 2022 06:31:23 GMT	Sun 18 Dec 2022 19:12:38 GMT	Intravenous Immunoglobulin Market To Hit $15964 million by 2025 - Digital Journal https://t.co/L32NRxVfsE The report also analyses segments such as chronic inflammatory demyelinating polyneuropathy immunodeficiency disease multifocal motor neuropathyÂ ...	0	0	0.43	neutral	257	No	No	No	Yes	US
88	Mon 11 Jul 2022 13:14:59 GMT	Sun 18 Dec 2022 14:21:38 GMT	[Thiamine deficiency polyneuropathy after gastrectomy associated with high level of serum vascular endothelial growth factor (VEGF). A case report]. - Abstract - Europe PMC https://t.co/os01EKq6CN	0	0	0.29	neutral	197	No	No	No	Yes	US
2221	Mon 30 Aug 2010 17:44:00 GMT	Sun 18 Dec 2022 13:00:30 GMT	#NewScienceSundayCheck out our latest News Science Editorial Board article summary! Title: Ultrasound of Cervical Nerve Root Enlargement in Polyneuropathy is Not Confounded by Neuroforaminal StenosesRead summary here - https://t.co/qbPaQojbRK#AANEM #NSEB #NM #Ultrasound https://t.co/s7gHJxEaUi	0	1	8.04	neutral	302	Yes	Yes	No	Yes	US
833	Wed 16 May 2018 17:52:27 GMT	Sun 18 Dec 2022 12:09:43 GMT	@BrownHospMed -Hypokalemialll.Liver :primary biliary cirrhosislV.Peripheral neuropathy-Symmetrical small fiber sensory &gt; motor-Lower limb &gt; upper limb polyneuropathyðŸ•³ï¸Look For-Persistent parotid enlargement-Purpura-Leukopenia-Cryoglobulinemia-L	0	1	0.52	neutral	274	No	No	Yes	No	IN
10125	Mon 20 Apr 2009 19:37:08 GMT	Sun 18 Dec 2022 11:30:01 GMT	ðŸ“ Better worse or the same? When should the treatment of a patient with chronic inflammatory demyelinating polyneuropathy be revisited. #MedEd #CME #MedTwitterâ— https://t.co/17g9pz1gxc https://t.co/4qvRUTd0bZ	0	1	40.13	neutral	211	Yes	Yes	No	Yes
477	Thu 28 Jan 2021 17:46:50 GMT	Sun 18 Dec 2022 01:08:55 GMT	More pieces to the puzzle of #LongCovid the treatment for polyneuropathy is similar to the treatment for the encephalitis I spoke of in @D_Bone Long Vovid Lounge. https://t.co/IJY486tB7A	0	5	1.52	neutral	187	Yes	Yes	Yes	No
138	Sat 14 Mar 2015 16:29:45 GMT	Sat 17 Dec 2022 22:41:10 GMT	@P_McCulloughMD hi I'm wondering if you or any of your colleagues know if a symptom from Pfizer COVID-19 vaccine is Small-fiber polyneuropathy? Because I have got that after the vaccine (2nd shot)The problem is that the doctors are denying that you can ge	0	0	0.08	negative	294	No	No	Yes	No
138	Sat 14 Mar 2015 16:29:45 GMT	Sat 17 Dec 2022 22:36:21 GMT	@P_McCulloughMD hi I'm wondering if you or any of your colleagues know if a symptom from Pfizer COVID-19 vaccine is Small-fiber polyneuropathy? Because I have got that after the vaccine (2nd shot)The problem is that the doctors are denying that you can ge	0	0	0.08	negative	279	No	No	Yes	No
468	Sat 12 Jun 2021 09:19:22 GMT	Sat 17 Dec 2022 22:31:36 GMT	@BrownHospMed @Radiopaedia - ðŸšº- Sudden onset Ascending Flaccid paralysis ( LMNL ) - preceded by viral URTi which precipitates AiDP ( Acute inflammatory demyelinating polyneuropathy ) - LP showing cytoalbuminologic dissociation ( â¬†ï¸ protein N. Cell	1	25	0.3	neutral	297	No	No	Yes	No
27	Wed 08 Jul 2020 00:18:01 GMT	Sat 17 Dec 2022 20:34:53 GMT	Sains Malaysiana 51(1)(2022): 209-215https://t.co/MtpzuCtjnlEffect of Vitamin D on Aldose Reductase in Indonesian Diabetic PolyneuropathyPatients: A Randomized Clinical Trial	0	0	0.12	neutral	177	No	No	No	Yes
197	Fri 09 Jun 2017 00:09:44 GMT	Sat 17 Dec 2022 15:56:53 GMT	ðŸ”¹Blood pressure screening at every visitðŸ”¹Foot examination and screening for polyneuropathy at diagnosisand annuallyðŸ”¹if not performed/available within past yearâ€¢ Fasting lipid proile including total ldl and Hdl cholesterol andtriglycerides as needed	0	0	0.12	neutral	261	No	No	No	No	SA
337	Tue 31 Mar 2015 18:50:10 GMT	Sat 17 Dec 2022 15:07:44 GMT	@ihatethisthang @JaclynMcCosker @ToniEBowen @AzolaAlba Same here. Usually while I take a shower parts of my feet turn purple. By the time I dry off and pull on my socks my feet look like back to normal.I do have a bit of polyneuropathy (suralis nerve) and	0	1	0.18	neutral	332	No	No	Yes	No	DE
149	Fri 15 May 2020 21:24:53 GMT	Fri 16 Dec 2022 21:52:32 GMT	@darkturkey27 @KimIversenShow Brianna Dressan is one who was removed from AZ ðŸ’‰trial after suffering polyneuropathy. Sheâ€™s set up this website. Thereâ€™s well over 1000 published scientific papers these ðŸ’‰ dangerous. https://t.co/XSiThYdAVD	0	0	0.11	negative	241	No	No	Yes	Yes	AU
358	Wed 29 Apr 2009 23:55:00 GMT	Fri 16 Dec 2022 21:30:25 GMT	@jclarkpseudonym @1goodtern Also try looking into Chronic Inflammatory Demyelinating Polyneuropathy (CIDP). That was a part of her diagnosis. She was on IVIG treatment for over 20 years.	0	0	0.2	neutral	186	No	No	Yes	No	US
966	Wed 19 Jan 2022 10:38:25 GMT	Fri 16 Dec 2022 20:58:11 GMT	@ChiChiMattilee @La_DahliaNoire ataxia polyneuritis polyneuropathy ocular palais paresthesia ear nerve deafness death	0	0	0.56	neutral	123	No	No	Yes	No	CA
54	Fri 08 Nov 2013 17:11:33 GMT	Fri 16 Dec 2022 20:29:52 GMT	Painful diabetic polyneuropathy is a greater determinant of depression than other diabetes-related complications and comorbidities. Painful symptoms enhance depression severity more than objective insensitivity.	0	1	0.03	negative	211	No	No	No	No	PE
226	Thu 02 Jun 2022 07:45:00 GMT	Fri 16 Dec 2022 20:24:35 GMT	@agy_lena sounds like Small Fiber Polyneuropathy. Thats also my main symptom luckily my neurologist persuaded me to get a skin punch biopsy and it was highly positive. Now I get 8000â‚¬ IVIG per month from insurance even.	0	6	0.15	positive	221	No	No	Yes	No
376	Thu 09 May 2019 01:44:34 GMT	Fri 16 Dec 2022 17:20:57 GMT	Screening diagnosis and management of diabetic sensorimotor polyneuropathy in clinical practice: International expert consensus recommendations #Neuropathy #DiabeticFoot #PDN #ActAgainstAmputation â€“ DF Blog https://t.co/930UKeuEfw â€¦ https://t.co/gBts2yhC52	0	1	1.41	neutral	257	Yes	Yes	No	Yes	US
10862	Sat 09 Feb 2008 03:02:54 GMT	Fri 16 Dec 2022 16:30:23 GMT	Screening diagnosis and management of diabetic sensorimotor polyneuropathy in clinical practice: International expert consensus recommendations #Neuropathy #DiabeticFoot #PDN #ActAgainstAmputation â€“ DF Blog https://t.co/tGDY77IuCC https://t.co/EHbeXVY18U https://t.co/mzRQabVbvM	0	1	34.83	neutral	279	Yes	Yes	No	Yes	US
1476	Mon 17 Jun 2019 16:33:39 GMT	Fri 16 Dec 2022 14:55:09 GMT	#Lupus neurological symptoms: depression seizures cognitive dysfunction mood disorder cerebrovascular disease polyneuropathy anxiety	0	0	3.37	negative	138	No	Yes	No	No
12	Tue 04 Oct 2022 06:32:22 GMT	Fri 16 Dec 2022 05:44:30 GMT	Better prognosis in POEMS patients with cerebral infarction beforeÂ polyneuropathy https://t.co/SqnMgMcV7R	0	0	0.06	neutral	105	No	No	No	Yes
85632	Tue 11 Jun 2019 10:11:01 GMT	Fri 16 Dec 2022 05:06:57 GMT	Acute intermittent porphyria:5P'sPainful abdomenPolyneuropathyPsychological disturbancesPort wine-colored urinePrecipitated by drugs	6	50	177.78	neutral	137	No	No	No	No
440	Sun 15 Mar 2009 04:43:10 GMT	Fri 16 Dec 2022 00:23:33 GMT	@dr_brittanyk Great! Congratulations! Now find a cure for my polyneuropathy or find me a pain Mgt doc who isnâ€™t afraid of the CDC. Is 120MME too much to ask after 15 years of this? I moved to another state. Suicide may be my only option.	0	1	0.23	positive	240	No	No	Yes	No
878	Tue 13 Mar 2018 03:26:36 GMT	Thu 15 Dec 2022 23:49:00 GMT	@SamBankmanFreud @Vero515Girl @DrJamesOlsson â€œSuccessful Post-COVID Severe Peripheral Polyneuropathy Treatment: The patient made a complete recovery after combination therapy with testosterone derivates #ivermectin corticosteroids and vitamins besides r	0	2	0.46	neutral	296	No	Yes	Yes	Yes	US
170	Wed 28 Feb 2018 20:43:54 GMT	Thu 15 Dec 2022 21:02:57 GMT	The authors summarize that AOKD is likely under-recognized and that many likely will experience a delay in diagnosis. Adult-onset Krabbe disease presenting as isolated sensorimotor demyelinating polyneuropathy: A case report https://t.co/IceEjkmVIv	0	0	0.63	negative	251	No	No	No	Yes
42040	Fri 07 Oct 2016 18:36:24 GMT	Thu 15 Dec 2022 20:30:10 GMT	RAGE activation in macrophages and development of experimental diabetic polyneuropathy: https://t.co/PcGzcNpq98 #Endocrinology #Neuroscience https://t.co/77AKC5Z98F	0	4	122.26	neutral	166	Yes	Yes	No	Yes
15690	Thu 10 Nov 2011 12:00:58 GMT	Thu 15 Dec 2022 20:20:34 GMT	$NTLA having attended 2 TTR amyloidosis conferences I do know that some thought leaders like the CRISPR approach.There should be a market for it despite the #RNAi competition (in polyneuropathy at least) + for the elderly amyloidosis pop cancer risk not too important. $ALNY	1	8	37.87	neutral	277	No	Yes	No	No	UA
2781	Thu 16 Oct 2014 21:47:20 GMT	Thu 15 Dec 2022 15:00:36 GMT	Arthur is stepping forward for those also living with chronic inflammatory demyelinating polyneuropathy (CIDP). Learn more about his story: https://t.co/RdXGKhOaDHPatient Focus is one of CSL's Values.	0	3	10.38	neutral	202	No	No	No	Yes	US
4541	Sun 27 Sep 2015 07:59:32 GMT	Thu 15 Dec 2022 08:19:17 GMT	@Sthanu5 @BrownHospMed @DrCindyCooper Really? How common is diabetes in CMT? I have rare genetic mutation of CMT but doesn't have deformity. However developed small fiber polyneuropathy since early childhood due to it	0	0	2.29	neutral	218	No	No	Yes	No	IN
19041	Mon 28 Dec 2020 05:37:29 GMT	Thu 15 Dec 2022 04:16:46 GMT	@neurogenicpoet Btw any evidence of corticospinal tract involvement or polyneuropathy sir?Any cardiac issues or diabetes?	0	2	9.06	neutral	123	No	No	Yes	No	IN
10125	Mon 20 Apr 2009 19:37:08 GMT	Wed 14 Dec 2022 17:12:01 GMT	ðŸ“ Better worse or the same? When should the treatment of a patient with chronic inflammatory demyelinating polyneuropathy be revisited. #MedEd #CME #MedTwitter #OrthoTwitterâ— https://t.co/W3H7g4dESC https://t.co/5jShrloTAx	3	1	40.13	neutral	225	Yes	Yes	No	Yes
56	Sat 28 Dec 2019 10:28:13 GMT	Wed 14 Dec 2022 15:36:03 GMT	Genetic polymorphisms (Pro197Leu of Gpx1 +35A/C of SOD1 -262C/T of CAT) the level of antioxidant proteins (GPx1 SOD1 CAT) and the risk of distal symmetric polyneuropathy in Polish patients with type 2 diabetes mellitus https://t.co/9DtIGdZcfh	2	0	0.24	neutral	247	No	No	No	Yes	US
11215	Tue 28 Jun 2016 18:09:04 GMT	Tue 13 Dec 2022 13:24:44 GMT	[PART 9 of 10]Polyneuropathy tingling &amp; pain in the hands &amp; feet as well as difficulty walking occur frequently in those taking statins; conditions often blamed on â€œold ageâ€ rather than on the drug. Many patients have reported memory loss and brain fog including	7	38	5.43	negative	275	No	No	No	No
2	Tue 08 Feb 2022 04:42:07 GMT	Tue 13 Dec 2022 09:27:33 GMT	@Dysautonomia 45 women. I developed after 1 pfizer SFN polyneuropathy and vasculitis. My neuro doctor will me test for dysautonomy.	0	3	0	neutral	131	No	No	Yes	No
7225	Mon 07 Dec 2015 19:24:47 GMT	Tue 13 Dec 2022 08:28:41 GMT	These are the treatments of familial amyloid polyneuropathy (FAP). https://t.co/P0339Qlp4P https://t.co/ihmmcFjMJY	3	2	24.39	neutral	114	Yes	No	No	Yes
7225	Mon 07 Dec 2015 19:24:47 GMT	Tue 13 Dec 2022 08:26:46 GMT	These are the investigations of familial amyloid polyneuropathy (FAP) https://t.co/jIyMEE2Pct https://t.co/RNWZMkCw4s	3	1	24.39	neutral	117	Yes	No	No	Yes
194	Sat 07 Nov 2009 22:10:48 GMT	Tue 13 Dec 2022 07:28:27 GMT	@kitkatram @persidaacosta Absolutely no one arguing for the C19 mRNA drug theraphies understand how they work against people taking them - a 66 year old woman developing demyelinating polyneuropathy after C19 mRNA drugs as posted from a Scientific journal	0	0	0.14	neutral	326	Yes	No	Yes	Yes
14986	Tue 04 Jan 2022 03:52:19 GMT	Mon 12 Dec 2022 22:35:28 GMT	ðŸ›‘Charcot joint is more common on the foot of diabetic patients(Charcot foot). â™¦ï¸(â€œrocker-bottomâ€appearance)â™¦ï¸Charcot foot is an inflammatory disease based on polyneuropathy.If untreated lead to foot deformities.https://t.co/umIKHlip4ohttps://t.co/6ie5nZKjPE https://t.co/8CWPXwd2f4	42	132	47.08	neutral	296	Yes	No	No	Yes
323	Tue 12 Apr 2016 19:26:14 GMT	Mon 12 Dec 2022 18:10:05 GMT	DN4 painDETECT and S-LANSS Instruments Have Little Utility in Polyneuropathy - Neurology Advisor via BrainSights for iOS https://t.co/vqlqUMoKWt	0	0	1.22	neutral	146	No	No	No	Yes
16097	Tue 22 Nov 2011 23:51:22 GMT	Mon 12 Dec 2022 12:39:19 GMT	Case report: A novel variant in SLC25A46 causing sensorimotor polyneuropathy and optic atrophy https://t.co/3IAzAnObNv https://t.co/sxADwDpA4i	0	1	45.91	neutral	142	Yes	No	No	Yes	NL
7225	Mon 07 Dec 2015 19:24:47 GMT	Mon 12 Dec 2022 10:19:12 GMT	This is chronic inflammatory axonal polyneuropathy (CIAP) https://t.co/pVe8VYF2Eb https://t.co/xyN1IHGLL9	3	0	24.39	neutral	105	Yes	No	No	Yes
8309	Mon 24 Oct 2011 16:25:08 GMT	Mon 12 Dec 2022 09:36:02 GMT	New Research: Case report: A novel variant in SLC25A46 causing sensorimotor polyneuropathy and optic atrophy: SLC25A46 is a mitochondrial protein involved in mitochondrial dynamics. Recently bi-allelic variants have been identified as aâ€¦ https://t.co/RLS2GB2MT4 #Neurology	0	2	23.16	neutral	273	No	Yes	No	Yes	CH
811	Thu 24 Nov 2022 21:11:23 GMT	Sun 11 Dec 2022 23:10:51 GMT	@dr_SDRK @NotJason666 @gadboit @BioAnon_1vy_ @Kevin_McKernan @JonasGwin @pakraw @AGenervt @Maples46014332 @mtm14 @DrJ56013122 @pmcdunnough @TheJikky @SoothSpider @pcasey0430 @PlanZip @CAS2328 @pathocratie @AnneliseBocquet @denisrancourt @extemporea @FatEm	5	11	0.68	neutral	561	Yes	No	Yes	Yes
600	Sat 21 May 2011 13:04:08 GMT	Sun 11 Dec 2022 18:27:38 GMT	@liqidearth My amazing colleague now has CIDP (Chronic Inflammatory Demyelinating Polyneuropathy) from one AZ jab in April 2021. She had to retire on medical grounds can no longer drive or even walk very far and her mental health is destroyed. A life ruin	1	12	0.3	neutral	290	No	No	No	No	GB
2	Sat 23 Jul 2022 11:59:34 GMT	Sun 11 Dec 2022 07:15:13 GMT	@elonmusk Hello Mr. Musk. You don't know me but you will know me next year the first real remission of ALS &amp; polyneuropathy and this by my own means. I therefore offer you the opportunity to know me first. I know you love new but above all atypical te	0	0	0	positive	284	No	No	Yes	No	CA
80	Mon 03 Jun 2013 19:50:31 GMT	Sat 10 Dec 2022 22:00:41 GMT	The flu shot has saved many lives but in rare cases can have severe side effects. One rare complication is an auto-immune disease known as Chronic Inflammatory Demyelinating Polyneuropathy (CIDP). To learn more about this read our latest article here: https://t.co/Sb6AiQmI38	0	0	0.32	negative	280	No	No	No	Yes	US
15784	Wed 25 Mar 2009 18:42:17 GMT	Sat 10 Dec 2022 21:30:14 GMT	@teaze_r Chronic demyelinating polyneuropathy is unfortunately progressive and as people continue to get worse they may need 24/7 care. She said her goal is to be able to see her kids graduate high school. I'm obviously hoping for bigger goals but the sto	0	9	7.62	neutral	286	No	No	Yes	No
168	Fri 28 Oct 2022 01:43:55 GMT	Sat 10 Dec 2022 19:39:42 GMT	MMR insert per FDA Guillain-BarrÃ© Syndrome (GBS); acute disseminated encephalomyelitis (ADEM); transverse myelitis; febrile convulsions; afebrile convulsions or seizures; ataxia; polyneuritis; polyneuropathy; ocular palsies; paresthesia.â€” how many ppl do u know w/ seizures?	1	1	0.53	neutral	276	No	No	No	No
2407	Mon 30 Nov 2015 16:12:26 GMT	Sat 10 Dec 2022 18:13:41 GMT	@DrDMPetersMD @desertchase @bradybouchard @Dave_Eby @adriandix @cpsbc_ca @DocMcConks Most of the seniors I see are literally pitched forward from the waist and a falls risk due to tight quadriceps and weak hip abductors. Chronic compensation due to pain.	0	4	1.29	neutral	361	No	No	Yes	No	AU
1476	Mon 17 Jun 2019 16:33:39 GMT	Sat 10 Dec 2022 17:29:47 GMT	#Lupus neurological symptoms: depression seizures cognitive dysfunction mood disorder cerebrovascular disease polyneuropathy anxiety	0	1	3.37	negative	138	No	Yes	No	No
1791	Mon 11 Jan 2021 14:49:00 GMT	Sat 10 Dec 2022 13:12:03 GMT	@LEAD_Coalition As a person who knows how polyneuropathy tracks over decades itâ€™s a certainty. Personality changing for me neurologically visible in fMRI.. #neuroplasticity works in positive &amp; negative ways. Itâ€™s not just about ageing either witho	0	1	0.8	neutral	267	No	Yes	Yes	No
13191	Fri 23 Jun 2017 12:17:02 GMT	Sat 10 Dec 2022 07:02:57 GMT	Serum neurofilament light chain: a novel biomarker for early diabetic sensorimotor polyneuropathy (open access) https://t.co/4CLJ2U7LCl #MetaboliSyndrome #Diabetes	0	1	7.13	neutral	167	No	Yes	No	Yes	GR
13191	Fri 23 Jun 2017 12:17:02 GMT	Sat 10 Dec 2022 07:01:33 GMT	This all star team finds that plasma neurofilament light chain levels a biomarker of neurodegeneration are associated with prevalent diabetic sensorimotor polyneuropathy and nerve dysfunction in individuals with recently diagnosed type 1 or type 2 diabetes. https://t.co/SrFifKY4dB	0	5	38.89	neutral	283	Yes	No	No	No	GR
85632	Tue 11 Jun 2019 10:11:01 GMT	Sat 10 Dec 2022 05:51:12 GMT	Acute intermittent porphyria:5P'sPainful abdomenPolyneuropathyPsychological disturbancesPort wine-colored urinePrecipitated by drugs	10	61	177.78	neutral	137	No	No	No	No
1509	Sun 05 Apr 2020 02:54:34 GMT	Sat 10 Dec 2022 00:05:53 GMT	@trading4degen @yaireinhorn @intelliatx @Regeneron @Biotech2k1 Looks like 10 patients on 200212 from cardiomyopathy arm- 200115 from polyneuropathy arm- 2001So 37 in-vivo patients dosed to be exact. Plus theyâ€™ve probably dosed more by now that we havenâ	0	1	0.89	neutral	273	No	No	Yes	No	US
3376	Sat 16 Feb 2013 15:16:48 GMT	Fri 09 Dec 2022 16:36:37 GMT	December 092022 Alnylam (ALNY) initiates label expansion filing with FDA for Onpattro to treat cardiomyopathy in patients suffering from ATTR-amyloidosis. The drug is already approved to treat polyneuropathy	1	2	7.74	neutral	209	No	No	No	No	US
58329	Wed 18 Jan 2017 17:03:48 GMT	Fri 09 Dec 2022 15:12:36 GMT	@AdiG1993 @adu_uuuuuu The point here is about Uremic polyneuropathy https://t.co/qNa7Hpd3ce	5	21	29.98	neutral	91	Yes	No	Yes	No
4541	Sun 27 Sep 2015 07:59:32 GMT	Fri 09 Dec 2022 12:01:16 GMT	@hyderabaddoctor And also high vitamin b6 causes small fiber polyneuropathy	0	2	2.29	neutral	75	No	No	Yes	No	IN
1459	Wed 05 Feb 2020 20:24:09 GMT	Fri 09 Dec 2022 08:24:59 GMT	@craw611 @ravenscimaven Are you serious? Wasp sting? How did they work that out? Learned all about CIDP during my AND my husband's journeys without autoimmune polyneuropathy. CIDP is absolutely awful. I'm so sorry. ðŸ˜ž	0	1	0.76	negative	217	No	No	Yes	No	AQ
995	Thu 14 Mar 2019 06:13:27 GMT	Fri 09 Dec 2022 07:54:12 GMT	#RCM-Special Issue: Cardiovascular Benefits of Lifestyle Modification (3/3)ðŸ„Change of Fibroblast Growth Factor 21 Level Correlates with the Severity of Diabetic Sensory Polyneuropathy after Six-Week Physical Activity#DN #T2DM #FGF21 #CPTFull Text:https://t.co/0z7fdfsCie https://t.co/hr2LUkyj50	0	0	3.8	positive	302	Yes	Yes	No	Yes	SG
19041	Mon 28 Dec 2020 05:37:29 GMT	Fri 09 Dec 2022 07:41:48 GMT	@hyderabaddoctor Excess pyridoxine can also cause a polyneuropathy sir as you well know!https://t.co/z1iOOcmTUH	0	6	9.96	neutral	114	No	No	Yes	Yes	IN
877	Mon 11 Apr 2011 03:26:09 GMT	Fri 09 Dec 2022 07:09:50 GMT	RAGE activation in macrophages and development of experimental diabetic polyneuropathy https://t.co/ShwUymegEo	0	0	2.78	neutral	110	No	No	No	Yes
24567	Tue 25 May 2010 12:26:12 GMT	Fri 09 Dec 2022 05:25:35 GMT	3. Oral supplementation with 60 mg/d of pyridoxal phosphate hydrate (PPH) was initiated and 1 week later VB6 levels rose to 39.3 ng/mL and drastic improvements of polyneuropathy and dermatitis were observed. Pain reduced to 3 from 8 (scale of 0-10) after one week and 0 at 5 wk	0	12	11.42	neutral	280	No	No	No	No	IN
24567	Tue 25 May 2010 12:26:12 GMT	Fri 09 Dec 2022 05:25:34 GMT	Learning case for #doctors1. 76-year-old man; 8-month history of statis #dermatitis weakness and painful dysesthesias in the hands and feet. Sensory-motor type #polyneuropathy was evident in a stocking-and-glove distribution confirmed by nerve conduction studies.#MedTwitter https://t.co/ggfDCb1QTE	11	71	68.53	negative	304	Yes	Yes	No	No	IN
0	Wed 09 Nov 2022 06:50:11 GMT	Fri 09 Dec 2022 03:34:33 GMT	Objective: To report the clinical pathologic and molecular genetic features of a Chinese family with familial amyloidotic polyneuropathy (F	0	0	0	neutral	140	No	No	No	No
894	Tue 10 Feb 2009 15:47:19 GMT	Thu 08 Dec 2022 21:42:05 GMT	@RahulBanerjeeMD Interesting... the neuropathy from AMG-420 was described differently as I recall... more cases of polyneuropathy and GBS like symptoms... Hopefully we learn some more details at #ASH22 for Elranatamab	2	3	0.5	positive	218	No	Yes	Yes	No
901	Fri 13 Nov 2020 01:59:27 GMT	Thu 08 Dec 2022 20:33:10 GMT	@JeffreyRothsch3 Like you Jeffrey I have to use a wheel chair due to my late life Chronic Inflammatory Demyelinating Polyneuropathy a rare neurological disorder. No more international travel for me I'm afraid.	0	1	0.5	negative	213	No	No	Yes	No	CA
26	Sat 26 Dec 2015 12:08:23 GMT	Thu 08 Dec 2022 19:14:04 GMT	@DrJamesOlsson I know someone who ended up with chronic inflammatory demyelinating polyneuropathy which is a chronic form of GS six months 3 months after the flu jab.	0	0	0.02	neutral	167	No	No	Yes	No	AU
1533	Wed 21 Nov 2018 14:07:32 GMT	Thu 08 Dec 2022 13:59:01 GMT	The observed polyneuropathy is the result of nerve damage in both the peripheral and central nervous system. In the liver degeneration and necrosis of hepatocytes and hemorrhage have been observed whereas in lungs vascular congestion and hemorrhage were the principal findings.	0	2	0.89	negative	278	No	No	No	No
49	Tue 16 Mar 2021 13:37:51 GMT	Thu 08 Dec 2022 00:42:00 GMT	Our Facebook Group members have been so kind to share the names of doctors that can diagnose #B6toxicity and/or Small Fiber Polyneuropathy caused by B6 toxicity. We share that information with you to make your journey easier. See our list of Doctors: https://t.co/bp6XGblvuy https://t.co/aCTMXkMlCv	0	0	0.24	positive	299	Yes	Yes	No	Yes
318	Sun 01 May 2022 15:21:37 GMT	Wed 07 Dec 2022 16:01:11 GMT	@DrJN_SportsMed Not sure. Most of the hx fit GBS (of pts I have seen) However even pts w/ official GBS Dx no tx (IVIG plasmaphoresis). So I am not sure MDs are sure of dx ðŸ¤·ðŸ»â€â™€ï¸ and no NCV on any of the folks Dxâ€™d w polyneuropathy and/or GBS.	0	0	0.17	neutral	292	No	No	Yes	No	US
21744	Mon 20 Apr 2009 21:02:31 GMT	Wed 07 Dec 2022 15:15:09 GMT	In March 14-year-old Hailey was diagnosed with Chronic Inflammatory Demyelinating Polyneuropathy (CIDP) â€” inflammation in the nerves causes weakness/paralysis. Though her future is uncertain Hailey's attitude remains positive: â€œMy life isnâ€™t over it just looks different.â€ https://t.co/VclyOsp0Gj	2	7	73.12	neutral	299	Yes	No	No	No	US
49	Tue 16 Mar 2021 13:37:51 GMT	Wed 07 Dec 2022 00:45:00 GMT	What is B6 Toxicity? Research has shown that #vitaminB6 is a #neurotoxin. Taken in large quantities it contributes to sensory autonomic and motor neuropathies (Small Fiber Polyneuropathy). Learn the causes &amp; symptoms here: https://t.co/zkBWmzs1tF https://t.co/5jpmXaac2I	0	0	0.24	neutral	277	Yes	Yes	No	Yes
7594	Sun 07 Jan 2018 18:15:46 GMT	Tue 06 Dec 2022 12:16:25 GMT	Ag with specific disease association-FAT1: Associated with hematopoietic stem cell transplant (HSCT).MN most cause of proteinuria in HSCT patients. Responds to treatment. https://t.co/JBcVVQa4pIContactin 1: CNTN1Associated with demyelinating polyneuropathy. 7/10	4	23	4.31	neutral	273	No	No	No	Yes	IN
328	Thu 13 Oct 2022 17:19:12 GMT	Tue 06 Dec 2022 12:00:01 GMT	Check out what PGY3 resident Rebekah Spengler will present at #AAP2023:Chronic inflammatory demyelinating polyneuropathy with CNS involvement in pedi pt with Neurofascin-155 antibody#AcademicTwitter #physiatry #PMRScholars @OSUWexMed@OhioStateMed@nationwidekids@s_bavishi https://t.co/piSDewipCr	1	6	1.13	neutral	304	Yes	Yes	Yes	No	US
4541	Sun 27 Sep 2015 07:59:32 GMT	Tue 06 Dec 2022 11:29:53 GMT	@Lupusreference It is the only thing that gave me relief in the bone crushing pain of complex regional pain syndrome and small fiber polyneuropathy. Unfortunately it's not easy to access. Severely sick but unable to afford it.	0	1	2.29	negative	227	No	No	Yes	No	IN
1242	Wed 14 Jun 2017 20:04:35 GMT	Mon 05 Dec 2022 23:34:00 GMT	Neurological causes of weakness: Upper motor neuron disease --&gt; e.g. Stroke MS Brain tumorLower motor neuron disease --&gt; e.g. Polyneuropathy TraumaNeuromuscular junction --&gt; e.g. Myasthenia gravisMuscle disease --&gt; e.g. Drug induced myopathy Thyroid disease Polymyositis	0	1	3.7	negative	291	No	No	No	No	US
20	Tue 14 Dec 2021 20:57:55 GMT	Sun 04 Dec 2022 21:48:33 GMT	This is concerning but not surprising news for any of us with a demyelinating polyneuropathy #cidp #antimagneuropathy https://t.co/FbZZjPWQ5p	0	0	0.08	neutral	144	No	Yes	No	Yes	GB
1476	Mon 17 Jun 2019 16:33:39 GMT	Sun 04 Dec 2022 21:46:36 GMT	Lupus neurological symptoms: depression seizures cognitive dysfunction mood disorder cerebrovascular disease polyneuropathy anxiety	1	4	3.37	negative	137	No	No	No	No
112	Tue 08 Nov 2022 20:07:04 GMT	Sun 04 Dec 2022 16:52:49 GMT	@ScienceWDrDoug Injured by AZ x1Chronic Inflammatory Demyelinating Polyneuropathy - on my medical notes. Knew from the start it was the V. Was gaslit for 5 months by medics after several GP and 3x A&amp;E visits. Fell twice and could hardly walk.After 7 m	1	3	0.06	neutral	294	No	No	Yes	No	GB
2312	Sat 30 Nov 2013 14:30:26 GMT	Sun 04 Dec 2022 04:41:34 GMT	@LayahHeilpern Bill gates is a eugenascist who wants to depopulate the earth. The second reason was that a flu shot destroyed my immune system with squalene and gave me inflammatory arthritis and polyneuropathy heart arrhythmia and constant agonizing	0	0	1.11	negative	277	No	No	Yes	No	US
11215	Tue 28 Jun 2016 18:09:04 GMT	Sun 04 Dec 2022 00:32:22 GMT	PFIZERâ€™S CO-VAXX ADEs 809/1200+: Polyneuropathy idiopathic progressive (see also 808). A fatal adverse reaction that damages the sensory &amp; motor nerves of the peripheral nervous system along with autonomic nerves. Symptoms are wide ranging &amp; debilitating.	36	66	27.15	negative	264	No	No	No	No
11215	Tue 28 Jun 2016 18:09:04 GMT	Sun 04 Dec 2022 00:15:46 GMT	PFIZERâ€™S CO-VAXX ADEs 808/1200+: Polyneuropathy. Simultaneous malfunction of peripheral nerves affecting nerves in the skin muscles &amp; organs; and also the autonomic nervous system. Symptoms are both debilitating &amp; numerous beginning with sharp jabbing throbbing burning pain.	31	61	27.15	negative	288	No	No	No	No
236	Sat 31 Jul 2010 15:31:49 GMT	Sat 03 Dec 2022 19:31:20 GMT	@PracticeMoving Depends on the presentation. For suspected radiculopathy or peripheral entrapment mononeuropathy then no but if more widespread neurogenic symptoms or suspected length dependent polyneuropathy (especially if acute/ progressive or risk fact	0	2	0.16	negative	292	No	No	Yes	No
222	Fri 10 Aug 2018 19:59:11 GMT	Sat 03 Dec 2022 15:55:35 GMT	@NotJoesMom @vickiesmirnoff @RupaliChadhaMD @elonmusk Guillain Barre syndrome and chronic inflammatory demyelinationâ€™s polyneuropathy. Both horrible debilitating neuro conditions. And these are just the ones that get diagnosed. Plenty of doctors scratch	0	1	0.12	negative	303	No	No	Yes	No	US
7	Fri 17 Apr 2020 08:02:50 GMT	Sat 03 Dec 2022 15:41:12 GMT	@ShreyaJoshi110 I saw a patient with diphtheric polyneuropathy last week in OPD. Looks like infections are emerging	0	0	0.01	neutral	115	No	No	Yes	No
7225	Mon 07 Dec 2015 19:24:47 GMT	Sat 03 Dec 2022 12:27:41 GMT	Efficacy of rituximab in antiâ€myelinâ€associated glycoprotein demyelinating polyneuropathy: Clinical hematological and neurophysiological correlations during 2â€‰years of followâ€up https://t.co/whU9wAOPHs	1	2	20.33	neutral	202	No	No	No	Yes
4541	Sun 27 Sep 2015 07:59:32 GMT	Sat 03 Dec 2022 08:27:21 GMT	@draevans I am living with invisible disability small fiber polyneuropathy and CRPS	0	2	2.29	neutral	83	No	No	Yes	No	IN
2752	Fri 12 May 2017 01:58:08 GMT	Sat 03 Dec 2022 06:56:52 GMT	deposites in cardiomyopathy and other organs of the body such as polyneuropathy digestive tract as well as liver.	0	0	1.46	neutral	114	No	No	No	No	ZA
3	Thu 05 Nov 2015 06:48:59 GMT	Fri 02 Dec 2022 03:52:14 GMT	@ElonMuskFr @elonmusk Hi Elon can you pls make this neuralink useful for people who has been suffering from 24/7 pain from polyneuropathy induced by cancer chemo-radiation treatmentsðŸ˜­we have lost the quality of our lives bcuz of the incessant pain from	0	0	0	negative	302	No	No	Yes	No
51	Thu 05 May 2022 14:45:08 GMT	Fri 02 Dec 2022 01:21:53 GMT	@CDCgov The flu shot gave my 2 year old son CIDP (Chronic inflammatory demyelinating polyneuropathy) and destroyed his health.	0	0	0.03	negative	126	No	No	Yes	No
58329	Wed 18 Jan 2017 17:03:48 GMT	Thu 01 Dec 2022 03:40:51 GMT	@BrownHospMed @AaronGoodman33 POEMS syndrome)(polyneuropathy organomegaly endocrinopathy monoclonal gammopathy skin changes)radiation therapy chemotherapy stem cell transplant. https://t.co/s8eNBXkFth	17	76	29.98	neutral	213	Yes	No	Yes	No
5845	Mon 18 May 2009 20:14:17 GMT	Thu 01 Dec 2022 00:15:22 GMT	@BrownHospMed @AaronGoodman33 POEMS: a monoclonal gammopathy of clinical significance (MGCS) w/ a multitude of possible features (some related to â†‘ VEGF secretion)Seen here:ðŸŸ£ Polyneuropathy (sensory symptoms â†’ weakness)ðŸ¦´ Osteosclerotic bone lesi	0	19	3.01	neutral	269	No	No	Yes	No	US
790	Mon 02 Apr 2018 16:51:04 GMT	Wed 30 Nov 2022 01:26:11 GMT	@wodarg You might find what you are looking for in this piece investigating mRNA patents on how these kinds of clot formations are possible (the white ones - probably Familial amyloid polyneuropathy). https://t.co/WhbSuTcrJc	1	1	0.46	neutral	224	No	No	Yes	Yes
790	Mon 02 Apr 2018 16:51:04 GMT	Wed 30 Nov 2022 00:21:04 GMT	@RenzTom Have you read this piece by Karen Kingston - she explains some mRNA patents and how these fibrous clots (Familial amyloid polyneuropathy?) can happen: https://t.co/WhbSuTcrJc	0	0	0.46	neutral	183	No	No	Yes	Yes
790	Mon 02 Apr 2018 16:51:04 GMT	Tue 29 Nov 2022 23:43:32 GMT	@drcole12 Have you read this piece by Karen Kingston - she explains some mRNA patents and how these fibrous clots (Familial amyloid polyneuropathy?) might happen: https://t.co/WhbSuTcrJc	0	0	0.46	neutral	186	No	No	Yes	Yes
125	Sat 16 Aug 2014 13:41:57 GMT	Tue 29 Nov 2022 23:05:58 GMT	Sorry polyneuropathy in hands.	0	0	0.08	neutral	30	No	No	No	No	US
1476	Mon 17 Jun 2019 16:33:39 GMT	Tue 29 Nov 2022 12:22:17 GMT	#Lupus neurological symptoms: depression seizures cognitive dysfunction mood disorder cerebrovascular disease polyneuropathy anxiety	0	0	3.37	negative	138	No	Yes	No	No
227	Mon 08 Nov 2021 16:09:27 GMT	Tue 29 Nov 2022 04:26:11 GMT	Acute intermittent porphyria:5P'sPainful abdomenPolyneuropathyPsychological disturbancesPort wine-colored urinePrecipitated by drugs #mbbs #medicalmnemonics #NEETPG #championmed	0	0	0.61	neutral	183	No	Yes	No	No
613	Fri 29 Jun 2018 20:22:08 GMT	Tue 29 Nov 2022 04:25:23 GMT	@championmedin Acute intermittent porphyria:5P'sPainful abdomenPolyneuropathyPsychological disturbancesPort wine-colored urinePrecipitated by drugs #mbbs #medicalmnemonics #NEETPG #championmed	0	0	0.3	neutral	199	No	Yes	Yes	No	IN
99	Thu 18 Mar 2010 02:26:44 GMT	Mon 28 Nov 2022 20:53:23 GMT	@mell0wmama @blondemedSJW The one year I delayed flu vaccine (never again) and ended up w/flu followed by Is It GBS Or Just Sparkling Polyneuropathyâ€¦	0	5	0.06	neutral	149	No	No	Yes	No
245	Tue 22 Feb 2011 11:40:13 GMT	Mon 28 Nov 2022 14:17:24 GMT	@MaggieTudor33 @PaulJon60829764 Wow! Your blasÃ© attitude astounds me. Diphtheria happens to be a serious disease and is actually becoming antibiotic resistant. It can cause Myocarditis Polyneuropathy breathing problems heart failure paralysis &amp; death	0	0	0.14	neutral	314	No	No	Yes	No	GB
968	Tue 28 Feb 2012 20:15:16 GMT	Sun 27 Nov 2022 16:46:08 GMT	@davidkeay5 Agree see below on CDC website Myocarditis where have heard about this recently ðŸ¤”Complications from respiratory diphtheria may include:â€¢Airway blockageâ€¢Myocarditis (damage to the heart muscle)â€¢Polyneuropathy (nerve damage)â€¢Kid	2	1	0.48	negative	261	No	No	Yes	No	GB
10	Wed 08 Jul 2020 14:26:08 GMT	Sun 27 Nov 2022 06:46:37 GMT	Acute intermittent porphyria:5P'sPainful abdomenPolyneuropathyPsychological disturbancesPort wine-colored urinePrecipitated by drugs.	0	1	0.04	neutral	138	No	No	No	No	PK
85632	Tue 11 Jun 2019 10:11:01 GMT	Sun 27 Nov 2022 06:32:43 GMT	Acute intermittent porphyria:5P'sPainful abdomenPolyneuropathyPsychological disturbancesPort wine-colored urinePrecipitated by drugs	7	33	177.78	neutral	137	No	No	No	No
46	Mon 10 Oct 2022 01:47:22 GMT	Sun 27 Nov 2022 02:45:49 GMT	The Official Patient's Sourcebook on Chronic Inflammatory Demyelinating Polyneuropathy: A Revised and Updated Directory for t DVVGRJDhttps://t.co/Xrpqg2VpJp	0	0	0.21	neutral	158	No	No	No	Yes
2	10	1.94	negative	No	No	No	No					;;;;;;;;;;;;;;
42	Wed 27 Apr 2022 13:13:11 GMT	Sat 26 Nov 2022 11:36:02 GMT	@LayahHeilpern I can't. The vaccine will quite literally kill me. I have a condition called Chronic Inflammatory Demyelinating Polyneuropathy. It's an autoimmune disease. The flu and Covid vaccines will trigger a response that will leave me in excruciatin	0	0	0.03	negative	277	No	No	Yes	No	US
19041	Mon 28 Dec 2020 05:37:29 GMT	Sat 26 Nov 2022 05:52:10 GMT	The disease picture is dominated by the chronic denervation-innervation due to AHC loss.I suspect the patient had a subclinical polyneuropathy as well.	0	1	9.06	neutral	153	No	No	No	No	IN
563	Sat 11 Dec 2021 20:32:02 GMT	Fri 25 Nov 2022 16:05:17 GMT	Yep...my debut crime novel. Central character had CIDP(Chronic Inflammatory Demyelinating Polyneuropathy). Not nice... https://t.co/qMMSMadR03	0	0	1.54	negative	143	No	No	No	Yes	GB
19041	Mon 28 Dec 2020 05:37:29 GMT	Fri 25 Nov 2022 10:35:34 GMT	@drnsycs @nihardesai7 @MedTweetorials @BrownHospMed @PanktiMehta24 @HemOncFellows @Torsadepointles @NicoGagelmann @DxRxEdu @CPSolvers @rabihmgeha @ManualOMedicine Polyneuropathy and increased VEGF are mandatory I think.	0	2	9.06	neutral	219	No	No	Yes	No	IN
3976	Mon 24 Oct 2011 15:36:01 GMT	Thu 24 Nov 2022 16:45:32 GMT	New Research: Changed cerebral function and morphology serve as neuroimaging evidence for subclinical type 2 diabetic polyneuropathy: IntroductionCentral and peripheral nervous systems are all involved in type 2 diabeticâ€¦ https://t.co/ZDQYwzriTc #Endocrinology #Endo	0	0	11.87	neutral	268	No	Yes	No	Yes	CH
106	Mon 12 Sep 2011 10:04:44 GMT	Thu 24 Nov 2022 11:29:35 GMT	@nihardesai7 @drnsycs @MedTweetorials @BrownHospMed @PanktiMehta24 @HemOncFellows @Torsadepointles @NicoGagelmann @DxRxEdu @CPSolvers @rabihmgeha @ManualOMedicine PolyneuropathyMonoclonal plasma cell proliferation d/o	0	3	0.07	neutral	218	No	No	Yes	No	IN
227	Sat 24 Sep 2022 09:19:55 GMT	Thu 24 Nov 2022 11:23:20 GMT	@nihardesai7 @MedTweetorials @BrownHospMed @PanktiMehta24 @HemOncFellows @Torsadepointles @NicoGagelmann @DxRxEdu @CPSolvers @rabihmgeha @ManualOMedicine POEMS syndrome? PolyneuropathyOrganomegalyEndocrinopathyMonoclonal gammopathySkin changes	2	22	0.15	neutral	248	No	No	Yes	No	IN
1509	Sun 05 Apr 2020 02:54:34 GMT	Thu 24 Nov 2022 03:07:36 GMT	@JessieChimni @Biotech2k1 Iâ€™m looking into it it is very difficult bcuz they break it down in many variations. $NTLA has polyneuropathy &amp; cardiomyopathy as separate studies.. but then they mention the wild type version but I think their drugs wonâ€™	0	2	0.89	neutral	315	No	No	Yes	No	US
81	Fri 17 Jun 2022 22:32:46 GMT	Wed 23 Nov 2022 23:06:52 GMT	@andrew7rd @Truth_in_Number @elonmusk Anti-myelin-associated glycoprotein antibodiespositive;Anti-myelin-associated glycoprotein associated polyneuropathy;Antimyocardialantibody positive;Anti-neuronal antibody positive;Antineutrophil cytoplasmic antibodyi	0	0	0.05	neutral	312	No	No	Yes	No
614	Tue 10 Jun 2014 17:21:40 GMT	Wed 23 Nov 2022 22:01:04 GMT	Treatment of chronic inflammatory demyelinating polyneuropathy https://t.co/3vDuOx6pSg	1	4	2.06	neutral	86	No	No	No	Yes	ES
10125	Mon 20 Apr 2009 19:37:08 GMT	Wed 23 Nov 2022 20:37:01 GMT	ðŸ“ Better worse or the same? When should the treatment of a patient with chronic #inflammatory demyelinating polyneuropathy be revisited. #CIDP #MedEd #CME #MedTwitter #OrthoTwitterâ— https://t.co/HQot1EFi7U https://t.co/6m2M3JRbb6	1	0	40.13	neutral	232	Yes	Yes	No	Yes
223	Thu 05 May 2022 13:53:37 GMT	Wed 23 Nov 2022 18:03:47 GMT	@Ultracaustique @AbrahamAubry I have diagnosed SFN (and polyneuropathy): SFN can cause the same symptoms... If small fibers are dead or do not work properly the symptoms will be the same... If different parts of body are concerned. But salivary gland biop	0	2	0.12	negative	272	No	No	Yes	No	FR
42	Wed 27 Apr 2022 13:13:11 GMT	Wed 23 Nov 2022 15:09:04 GMT	@DevilWearsMAGA @w_terrence I have two comorbidities. Actually 3. I'm 74 years old I am a type II diabetic and I have Chronic Inflammatory Demyelinating Polyneuropathy. An suto emmune condition. I contracted Covid and lived. I don't mask and will not get	0	6	0.03	negative	307	No	No	Yes	No	US
1476	Mon 17 Jun 2019 16:33:39 GMT	Wed 23 Nov 2022 13:54:21 GMT	#Lupus neurological symptoms: depression seizures cognitive dysfunction mood disorder cerebrovascular disease polyneuropathy anxiety	0	3	3.37	negative	138	No	Yes	No	No
23	Thu 31 Aug 2017 20:05:05 GMT	Wed 23 Nov 2022 13:20:53 GMT	@davidhogg111 A close family member has chronic inflammatory demyelinating polyneuropathy from the medicine (it isnâ€™t a vaccine). From living independently to nursing home in 8 months. No thanks. This isnâ€™t anti vax either itâ€™s dumb to get this inef	0	0	0.02	negative	291	No	No	Yes	No
61	Wed 05 Apr 2017 11:59:50 GMT	Wed 23 Nov 2022 09:30:03 GMT	#icliniq Chronic Inflammatory Demyelinating Polyneuropathy - Disease Progression Diagnosis and Medical Management https://t.co/8s0SdPmv6f	0	0	0.23	neutral	139	No	Yes	No	Yes
323	Tue 12 Apr 2016 19:26:14 GMT	Tue 22 Nov 2022 23:59:00 GMT	Vision Loss as a Presenting Feature of Chronic Inflammatory Demyelinating Polyneuropathy: A Case Series - Jneuro - Opthalmology via BrainSights for iOS https://t.co/Xt5lZtvTCl	0	0	1.22	neutral	175	No	No	No	Yes
323	Tue 12 Apr 2016 19:26:14 GMT	Tue 22 Nov 2022 23:56:59 GMT	Vision Loss as a Presenting Feature of Chronic Inflammatory Demyelinating Polyneuropathy: A Case Series - Jneuro - Opthalmology via BrainSights for iOS https://t.co/Xt5lZteidL	0	0	1.22	neutral	175	No	No	No	Yes
323	Tue 12 Apr 2016 19:26:14 GMT	Tue 22 Nov 2022 23:55:58 GMT	Vision Loss as a Presenting Feature of Chronic Inflammatory Demyelinating Polyneuropathy: A Case Series - Jneuro - Opthalmology via BrainSights for iOS https://t.co/Xt5lZtwrrT	0	0	1.22	neutral	175	No	No	No	Yes
16	Tue 10 Feb 2015 07:59:14 GMT	Tue 22 Nov 2022 22:18:54 GMT	@SW3ap0n @stewpeters__ Tafamidis has been approved in Europe for transthyretin familial amyloid polyneuropathy (TTR-FAP). It is sold there under the brand name Vyndaqel.https://t.co/axK3BLxSQg	0	0	0.01	neutral	194	No	No	Yes	Yes	US
3	Fri 19 Feb 2021 01:38:07 GMT	Tue 22 Nov 2022 10:17:09 GMT	#Treatment of #polyneuropathy depends on the condition that caused it. It can also depend on where in your body you feel symptoms. In some cases your doctor may give you pain #medications to help manage the pain and discomfort from nerve damage.https://t.co/HIkDGbl2w6 https://t.co/SO2eDroD8n	0	0	0.01	negative	294	Yes	Yes	No	Yes
112	Tue 21 Aug 2018 12:17:22 GMT	Tue 22 Nov 2022 10:11:08 GMT	Polyneuropathy - Brain Spinal Cord and Nerve Disorders - Merck Manuals Consumer Version https://t.co/xf6rB3ayMW	0	0	0.35	neutral	113	No	No	No	Yes
368	Wed 03 May 2017 20:19:09 GMT	Mon 21 Nov 2022 22:08:35 GMT	Editors' Note: Oral and Topical Treatment of Painful Diabetic Polyneuropathy: Practice Guideline Update Summary: Report of the AAN Guideline Subcommittee https://t.co/rgVyu6D7Ir #neurology #doctors #medtwitter #medical #medicinenews #healthcare	0	0	1.35	neutral	244	No	Yes	No	Yes	US
368	Wed 03 May 2017 20:19:09 GMT	Mon 21 Nov 2022 22:08:35 GMT	Reader Response: Oral and Topical Treatment of Painful Diabetic Polyneuropathy: Practice Guideline Update Summary: Report of the AAN Guideline Subcommittee https://t.co/CIg7be88gL #neurology #doctors #medtwitter #medical #medicinenews #healthcare	0	0	1.35	neutral	246	No	Yes	No	Yes	US
368	Wed 03 May 2017 20:19:09 GMT	Mon 21 Nov 2022 22:08:34 GMT	Author Response: Oral and Topical Treatment of Painful Diabetic Polyneuropathy: Practice Guideline Update Summary: Report of the AAN Guideline Subcommittee https://t.co/Ub2IqZLGGb #neurology #doctors #medtwitter #medical #medicinenews #healthcare	0	0	1.35	neutral	246	No	Yes	No	Yes	US
1267	Mon 18 Aug 2014 11:52:29 GMT	Mon 21 Nov 2022 21:42:19 GMT	Because small fiber polyneuropathy is a pathology often seen in #Sjogrens patients this study could be important to know. Both IVIG and IV saline gave similar improvement results in small fiber density biopsies! https://t.co/ddg7RulBBE	1	8	3.22	positive	237	No	Yes	No	Yes	BE
1950	Mon 04 Jul 2011 14:32:19 GMT	Mon 21 Nov 2022 21:37:00 GMT	Editors' Note: Oral and Topical Treatment of Painful Diabetic Polyneuropathy: Practice Guideline Update Summary: Report of the AAN Guideline Subcommittee https://t.co/4opLmr8zPA	0	0	6.11	neutral	177	No	No	No	Yes	ES
1950	Mon 04 Jul 2011 14:32:19 GMT	Mon 21 Nov 2022 21:37:00 GMT	Reader Response: Oral and Topical Treatment of Painful Diabetic Polyneuropathy: Practice Guideline Update Summary: Report of the AAN Guideline Subcommittee https://t.co/k3DpDJkJoh	0	0	6.11	neutral	179	No	No	No	Yes	ES
1950	Mon 04 Jul 2011 14:32:19 GMT	Mon 21 Nov 2022 21:37:00 GMT	Author Response: Oral and Topical Treatment of Painful Diabetic Polyneuropathy: Practice Guideline Update Summary: Report of the AAN Guideline Subcommittee https://t.co/zKc0xma7Y2	0	0	6.11	neutral	179	No	No	No	Yes	ES
698	Sat 08 Aug 2015 10:30:07 GMT	Mon 21 Nov 2022 14:36:51 GMT	Preimplantation genetic testing for familial amyloid polyneuropathy#genetictesting #familialamyloidpolyneuropathy #amyloidpolyneuropathy #journals #articlesMore info |https://t.co/BAVtLgXJUX https://t.co/Sk84EYKAsW	0	0	2.24	neutral	219	Yes	Yes	No	Yes	BR
85632	Tue 11 Jun 2019 10:11:01 GMT	Mon 21 Nov 2022 07:21:05 GMT	Acute intermittent porphyria:5P'sPainful abdomenPolyneuropathyPsychological disturbancesPort wine-colored urinePrecipitated by drugs	7	55	177.78	neutral	137	No	No	No	No
569	Wed 09 Jun 2021 20:37:54 GMT	Sun 20 Nov 2022 22:40:21 GMT	@JustRyles Good luck. I have a friend in a similar position. Has CIDP - Chronic Inflammatory Demyelinating Polyneuropathy. Big mouthful but basically numb feet hands &amp; balance issues. Michael Klim the Olympic swimmer also has it. Hope all goes well	0	0	0.32	positive	272	No	No	No	No
49	Tue 16 Mar 2021 13:37:51 GMT	Sun 20 Nov 2022 20:49:00 GMT	B6T Smart eliminates ALL the excess (not just B6) &amp; is suitable for those with: â†’ Small Fiber Polyneuropathyâ†’ Small Fiber Neuropathyâ†’ Dysautonomiaâ†’ Peripheral Neuropathyâ†’ Sensory Neuropathyâ†’ Autonomic NeuropathyVisit: https://t.co/cZczT5TymU https://t.co/10PfL7a1el	0	0	0.24	positive	277	Yes	No	No	Yes
19990	Tue 02 Jul 2013 18:34:02 GMT	Sun 20 Nov 2022 12:18:30 GMT	Shocking stat: as we age we may get NUMB FEET based on the expected age distributions prevalence of chronic axonal polyneuropathy will increase Â±25% in the next 20 years. Some drivers: diabetes (34.1%) and vitamin deficiencies (15.1%). Multiple factors! https://t.co/fSMhCfxkW7 https://t.co/XxUK6OvMMh	8	34	74.43	negative	303	Yes	No	No	Yes	US
1633	Sun 30 Nov 2014 18:03:58 GMT	Sun 20 Nov 2022 01:17:17 GMT	@Deeunichic71 @ScientistSwanda Chronic inflammatory demyelinating polyneuropathy ... But it is a very bad and complicated case. He has been in hospital most of last two years. He's lucky to be in the Uk and have the NHS.As private health insurance not cov	0	0	0.86	neutral	310	No	No	Yes	No	GB
2800	Wed 11 Mar 2020 22:25:46 GMT	Fri 18 Nov 2022 13:00:39 GMT	[Utility of psychophysical thermal testing] Guasp et al. present a young female diagnosed with small fiber polyneuropathy associated with familial amyloidosis.https://t.co/M0meElAhM2@UniBarcelona#FamilialAmyloidosis #ClinicalNeuroph https://t.co/JU3pfGd6Eg	2	2	10.47	neutral	260	Yes	Yes	Yes	Yes	US
899	Mon 22 Aug 2011 21:48:36 GMT	Fri 18 Nov 2022 12:46:04 GMT	Chronic inflammatory demyelinating polyneuropathy: Reconciling guideline updating with increasing disease complexity - https://t.co/5HnNTDPJ1l	0	0	3.03	neutral	142	No	No	No	Yes	US
20	Mon 11 Jul 2022 00:44:01 GMT	Fri 18 Nov 2022 07:47:06 GMT	Lewis-Sumner syndrome (LSS) is an atypical variant of chronic inflammatory demyelinating polyneuropathy characterized by an asymmetric sensory-motor neuropathy. Diffusion tensor imaging (DTI) has been progressively used for the in vivo assessment of	0	0	0.02	neutral	249	No	No	No	No
26593	Fri 19 Dec 2008 00:03:15 GMT	Thu 17 Nov 2022 23:46:08 GMT	November 17 2022. Encephalomalacia. Stroke. Face Twitching (Comes and Goes Throughout the Day). Today l was Repetitive. Polyneuropathy. Diagnosis Still The Same. No Cure. *Full Code/Manage Symptoms* Thank You ðŸ«¶#HorrorCommunity #MutantFam #Troma https://t.co/cYQXLiTTXY	7	125	67.4	neutral	271	Yes	Yes	No	No
1476	Mon 17 Jun 2019 16:33:39 GMT	Thu 17 Nov 2022 17:30:05 GMT	#Lupus neurological symptoms: depression seizures cognitive dysfunction mood disorder cerebrovascular disease polyneuropathy anxiety	0	0	3.37	negative	138	No	Yes	No	No
7980	Mon 24 Oct 2011 15:16:16 GMT	Thu 17 Nov 2022 10:27:03 GMT	New Research: Case report: Personalized adapted motor activity in a COVID-19 patient complicated by critical illness polyneuropathy and myopathy https://t.co/DOEmRSuvCM #Physiology	0	0	22.2	neutral	180	No	Yes	No	Yes	CH
222	Fri 29 Apr 2011 11:57:35 GMT	Thu 17 Nov 2022 04:46:59 GMT	#clinicaltrial A Prospective Clinical Trial to Evaluate the Efficacy and Safety of Neurotropic B-Vitamins in Clinically Diagnosed Peripheral Sensory Polyneuropathy of Different Etiologies. https://t.co/od44RqOmuM	0	0	0.85	neutral	212	No	Yes	No	Yes
322	Tue 27 May 2014 11:38:55 GMT	Thu 17 Nov 2022 04:33:29 GMT	A Prospective Clinical Trial to Evaluate the Efficacy and Safety of Neurotropic B-Vitamins in Clinically Diagnosed Peripheral Sensory Polyneuropathy of Different Etiologies.: Status: Recruiting Condition Summary: Peripheral Sensory Neuropathy of Differâ€¦ https://t.co/oo9WoqE1Ak	0	0	1.22	neutral	279	No	No	No	Yes
4541	Sun 27 Sep 2015 07:59:32 GMT	Thu 17 Nov 2022 03:32:57 GMT	@AdiG1993 Also coordinating for a week and nothing happens at last. All this while i have been very sick my crps and small fiber polyneuropathy symptoms are quite bad as of now and i am in huge amount of pain.And there is no way i can afford 5+ lakhs eve	0	2	2.29	negative	278	No	No	Yes	No	IN
206	Thu 21 Apr 2022 01:05:40 GMT	Thu 17 Nov 2022 03:19:24 GMT	@Dr_freak_awes i am more thinking it is 'chronic idiopathic axonal polyneuropathy' due to primary 'Ehlers Danlos Syndrome' and secondary 'Postural Orthostatic Tachycardia Syndrome'. Theory: if my muscles are being stretched and the blood flow is too great	0	0	0.12	neutral	285	No	No	Yes	No
136	Sun 30 Jan 2022 06:31:23 GMT	Thu 17 Nov 2022 00:59:36 GMT	Intravenous Immunoglobulins Market Research Growth Opportunities Analysis and ... https://t.co/VdTPd6zZok Applications spectrum: Primary ImmunodeficiencyIdiopathic Thrombocytopenic PurpuraChronic Inflammatory Demyelinating PolyneuropathyKawasakiÂ ...	0	0	0.43	positive	254	No	No	No	Yes	US
1267	Mon 18 Aug 2014 11:52:29 GMT	Wed 16 Nov 2022 22:19:05 GMT	@igadmd After diabetes Sjogrens is the biggest cause for autoimmune small fiber polyneuropathy. Yet it is NOT included in ESSDAI ! Small fiber neuropathy generates dysautonomia/POTS/NOH severe burning pain/fybromyalgia and probably exercise intollerance.	2	13	0.59	neutral	257	No	No	Yes	No	BE
337	Tue 14 May 2013 21:42:11 GMT	Wed 16 Nov 2022 17:06:29 GMT	Research: Chronic Inflammatory Demyelinating Polyneuropathy (CIDP)Â maleÂ patients living within the United States.Â A 90-min webcam interview &amp; $150 compensation.Sign up at link to receive invite to a screening survey to see if you qualify.Â https://t.co/27D4Mku3yG #neuromuscular	1	0	0.97	neutral	284	No	Yes	No	Yes	US
804	Fri 13 May 2011 12:47:20 GMT	Wed 16 Nov 2022 03:57:26 GMT	I Googled â€œpoemsâ€ and the first ten hits were actual poems nothing to do with polyneuropathy organomegaly endocrinopathy monoclonal protein and skin changes and frankly @Google Iâ€™m disappointed in your algorithm and cookies because clearly you donâ€™t know me at all	0	4	2.24	neutral	268	No	No	Yes	No	CA
21	Sat 12 Jun 2021 20:13:02 GMT	Tue 15 Nov 2022 13:48:15 GMT	@InsaneLymeBrain @LauraMiers @BinaBansinath This is not true for everyone-no illnesses have been reactivated (lyme/cmv/ebv) for me. I have brain seizures polyneuropathy &amp;" disregulated inflammatory response.Covid seems to attack and adapt to the ""hos	0	0	0.01	negative	308	No	No	Yes	No
85632	Tue 11 Jun 2019 10:11:01 GMT	Tue 15 Nov 2022 08:06:48 GMT	Acute intermittent porphyria:5P'sPainful abdomenPolyneuropathyPsychological disturbancesPort wine-colored urinePrecipitated by drugs	4	42	177.78	neutral	137	No	No	No	No
34149	Wed 13 Jan 2010 02:05:12 GMT	Mon 14 Nov 2022 16:10:03 GMT	Validation of the 2021 EAN/PNS diagnostic criteria for chronic inflammatory demyelinating polyneuropathy https://t.co/zYIl9E4fDR https://t.co/vL8sLaSCmn	4	0	100.97	neutral	152	Yes	No	No	Yes	BR
1267	Mon 18 Aug 2014 11:52:29 GMT	Mon 14 Nov 2022 15:58:52 GMT	#ACR22 Isn't it ironic? For an autoimmune illness that causes deformed hands rheumatologists give heavy biologicals. For another AID (Sjogrens) that is causing full-body small fiber polyneuropathy severe chronic fatigue and dryness that impairs eating/talking they give nothing.	3	24	2.93	negative	280	No	Yes	No	No	BE
1267	Mon 18 Aug 2014 11:52:29 GMT	Sun 13 Nov 2022 16:39:37 GMT	@SarahSchaferMD @NeuroSjogrens @buckleydebbie @BinaBansinath @rheum_cat @Dysautonomia It is ridiculous even small fiber polyneuropathy is not included in ESSDAI. I cannot believe it woumd take so long and so much work...	1	4	0.59	negative	220	No	No	Yes	No	BE
372	Mon 09 Mar 2009 20:51:13 GMT	Sun 13 Nov 2022 13:51:18 GMT	THIS. THIS. THIS. MOTHERF*CKIN THIS. #ChronicPain #chronicillness #endometriosis #interstitialcystitis #polyneuropathy #neuropathy https://t.co/zz4VwytLN1	0	1	1.06	neutral	159	No	Yes	No	Yes
10125	Mon 20 Apr 2009 19:37:08 GMT	Sat 12 Nov 2022 08:03:01 GMT	ðŸ“ Better worse or the same? When should the treatment of a patient with chronic #inflammatory demyelinating polyneuropathy be revisited. #CIDP #MedEd #CME #MedTwitter #OrthoTwitterâ— https://t.co/cnzRT9hCme https://t.co/LQnz9a4UkY	2	1	40.13	neutral	233	Yes	Yes	No	Yes
1691	Wed 15 Apr 2020 07:01:39 GMT	Sat 12 Nov 2022 05:01:33 GMT	Chronic Inflammatory Demyelinating Polyneuropathy (CIDP) is autoimmune condition affecting nervous system. The nervous system begins attacking cell covering nerves called myelin. The disease progresses slowly and disables patients suffering from it.#immunology #allergy #chronic https://t.co/SdUBfRnBo1	1	5	4.57	negative	303	Yes	Yes	No	No
200	Thu 02 Jan 2014 11:42:38 GMT	Sat 12 Nov 2022 01:48:11 GMT	@_ashawndabney Me. All with Biontech (Comirnaty) 4 vaccinations 5th may come in December. And I'm 59 Immunodeficient (HIV+ 34yrs) Diabetic Type 2 (Insulin Dependent) 100% Walk Disabled with Debilitating Polyneuropathy. Always wear a ðŸ˜·ðŸ˜· in public. ðŸ	0	0	0.11	neutral	265	No	No	Yes	No	DE
29	Thu 23 Jan 2014 20:54:50 GMT	Fri 11 Nov 2022 18:58:15 GMT	@Blunny @GMB My wife was in a coma for 3 months and a further 2 months in ICU Sepsis caused brain damage. Also a diseases called Polyneuropathy. While in there quite a lot of patients were brought in on crash carts to see that amount of death is not good	0	2	0.02	negative	266	No	No	Yes	No	GB
1567	Sat 27 Apr 2013 21:14:11 GMT	Fri 11 Nov 2022 17:30:26 GMT	@nickbrne @Miazolam @joshmcgoo Likewise for me though lately I can only tolerate short courses/single doses due to incremental daytime somnolence from as little as a weekâ€™s worth. One such course did an amazing reset on the parasthesia/noise/static from	0	1	0.84	positive	306	No	No	Yes	No	GB
18106	Sun 29 Mar 2015 16:01:10 GMT	Thu 10 Nov 2022 15:07:11 GMT	Help save Ksyusha! Consequences of acute polyneuropathy rehabilitation treatment is required! Ksyusha was in a serious condition with flaccid tetraparesis partially paralyzed. https://t.co/LXYKOfKMfu English: https://t.co/Tq3FzDmVzU	1	1	41.94	positive	235	No	No	No	Yes	DE
48	Sat 30 Mar 2019 21:25:03 GMT	Thu 10 Nov 2022 12:44:18 GMT	@ApplauseSv @BeingCharisBlog @fitterhappierAJ Oh I know ðŸ˜… I had Chickenpox 3x before the age of 18. Hard to find specialists though. Only got my cEDS &amp; polyneuropathy dx in my 30s.	0	1	0.03	neutral	187	No	No	Yes	No	US
451	Thu 28 Jun 2012 19:17:13 GMT	Thu 10 Nov 2022 07:42:38 GMT	Diabetes awareness programs:Talking #diabetes ?Asking patients to get active ?Requesting to keep check on weight ?Reminding about #footcare &amp; #Polyneuropathy?Forgot to mention#Physiotherapist should be consultedAmendment required.Be aware to create better awareness.	0	3	1.15	positive	279	No	Yes	No	No	BJ
13191	Fri 23 Jun 2017 12:17:02 GMT	Thu 10 Nov 2022 07:01:21 GMT	Environmental risk factors of incident distal sensorimotor polyneuropathy: Results from the prospective population-based KORA F4/FF4 study (open access)https://t.co/2VshJRWibF	0	3	7.13	neutral	177	No	No	No	Yes	GR
13191	Fri 23 Jun 2017 12:17:02 GMT	Thu 10 Nov 2022 07:00:00 GMT	This one found air pollution to be associated with incident distal sensorimotor polyneuropathy with lower air temperature in the warm season less greenness close to residences higher traffic noise at night increasing the risk and obesity increasing susceptibility.	0	1	32.41	negative	267	No	No	No	No	GR
532	Thu 16 Apr 2020 16:47:58 GMT	Wed 09 Nov 2022 23:33:38 GMT	He is diabetic and emg showed polyneuropathy. Heavy metal testing negative. ABIs normal. Tried perc trial with Nevro got HF10 at first then paresthesia based with no significant improvement at day 7 so connected to abbott to try burst for 4 days but still no improvement.	0	0	0.3	negative	271	No	No	No	No	US
4541	Sun 27 Sep 2015 07:59:32 GMT	Wed 09 Nov 2022 15:23:41 GMT	@Jasonphilip8 Here medical PTSD is from not being understood and my genetic small fiber polyneuropathy dismissed for 20 years as symptoms in my head. When in real my body was failing daily. And years of not getting treatment has left me disabled. This is	0	1	2.29	negative	294	No	No	Yes	No	IN
85632	Tue 11 Jun 2019 10:11:01 GMT	Wed 09 Nov 2022 08:51:04 GMT	Acute intermittent porphyria:5P'sPainful abdomenPolyneuropathyPsychological disturbancesPort wine-colored urinePrecipitated by drugs	8	40	177.78	neutral	137	No	No	No	No
1476	Mon 17 Jun 2019 16:33:39 GMT	Tue 08 Nov 2022 22:26:32 GMT	Lupus neurological symptoms: depression seizures cognitive dysfunction mood disorder cerebrovascular disease polyneuropathy anxiety	1	1	3.37	negative	137	No	No	No	No
19041	Mon 28 Dec 2020 05:37:29 GMT	Tue 08 Nov 2022 18:13:45 GMT	@anujtiwari11 @nirmalregency The polyneuropathy is killer.	0	0	9.06	neutral	58	No	No	Yes	No	IN
41	Sun 12 Jul 2015 23:31:17 GMT	Tue 08 Nov 2022 16:57:08 GMT	Liking the â€œexpert clinical perspectiveâ€ in @MuscleAndNerve #cidp #Neurology #neuropathy Diagnosis of chronic inflammatory demyelinating polyneuropathy https://t.co/IhFAqSsErC	0	0	0.17	neutral	175	No	Yes	Yes	Yes	US
8469	Tue 29 Jun 2010 02:30:00 GMT	Tue 08 Nov 2022 07:27:10 GMT	4/nof1ï¸âƒ£ #diabetes from 15 years ( on Insulin from last 2 years)2ï¸âƒ£ NPDR (Non Proliferative Diabetic Retinopathy)3ï¸âƒ£ DSPN (Distal Symmetric PolyNeuropathy) or Diabetic Neuropathy 4ï¸âƒ£ High BP from 14.5 yrs5ï¸âƒ£ Nephropathy6ï¸âƒ£ Chronic Kidney Disease (CKD) from &gt;1 year	2	13	4.32	neutral	274	No	Yes	No	No
846	Thu 27 Mar 2014 17:40:56 GMT	Tue 08 Nov 2022 02:44:58 GMT	3 leading causes of alcohol deaths are alcoholic liver disease substance overdoses w/high BA levels &amp; traffic crashes. Following w/polyneuropathy cardiomyopathy liver cirrhosis chronic hepatitis pancreatitis hypertension stroke &amp; variety of cancers.https://t.co/5G9wKBfJIA	0	0	2.23	neutral	288	No	No	No	Yes	US
2953	Mon 20 Sep 2010 20:49:17 GMT	Mon 07 Nov 2022 18:42:19 GMT	Diabetes is one of the most common diseases worldwide. Diabetic polyneuropathy is a type of nerve damage that can occur if you have diabetes. Dr. JD Williams explains the disease and treatments available at @SaintAlsHealth on #IdahoToday. https://t.co/q861dgR42c #ourcallingisyou	0	0	8.98	negative	279	No	Yes	Yes	Yes
406	Wed 15 Jul 2020 23:23:35 GMT	Mon 07 Nov 2022 17:31:48 GMT	@agingdoc1 I have autoimmune disorder that causes polyneuropathy and pancytopenia.Any suggestions on drs/resources/contacts? Live in the southeast btw.Would have gladly done FMT three+ yrs ago but FDA is still protecting me from a treatment that might hel	0	0	0.23	neutral	288	No	No	Yes	No
460	Thu 12 Mar 2020 17:40:50 GMT	Mon 07 Nov 2022 16:54:38 GMT	@rabihmgeha @DxRxEdu @AaronLBerkowitz - Sebaceous cyts dental abnormalities osteomas lipomas fibromas a/w FAP in Turcot syndrome - purpura petechiae raccoon ðŸ¦ eyes shoulder pad sign macroglossia &gt; AL-amyloidosis w/ polyneuropathy etc.- Casal necklac	0	7	0.28	neutral	321	No	No	Yes	No	US
757	Sun 24 Aug 2008 22:44:42 GMT	Mon 07 Nov 2022 14:23:03 GMT	Covered the hospital a while back for the morningâœ”ï¸ Functional weakness masquerading as GBSâœ”ï¸ Acute peroneal neuropathy on top of chronic polyneuropathy with sensory ataxiaâœ”ï¸ Acute ESUS in the PHG masquerading as near-syncope (and a failure of DAPT following ESUS in last 60d)	0	2	1.84	neutral	280	No	No	No	No	CL
250	Wed 09 Oct 2013 17:32:27 GMT	Mon 07 Nov 2022 12:09:52 GMT	Case Report: Personalized Adapted Motor Activity in a COVID-19 Patient Complicated by Critical Illness Polyneuropathy and Myopathy https://t.co/GO8IUjDixY	0	0	0.88	neutral	154	No	No	No	Yes	IT
236	Sun 08 Nov 2020 17:27:38 GMT	Sun 06 Nov 2022 20:21:02 GMT	@ggreenwald @davidmirandario One year later after much rehab learning how to walk get up from the floor etc. I'm home and up to about 30% of the strength I had prior to the sepsis. There are some issues that will never go away such as critical illness po	0	2	0.14	neutral	302	No	No	Yes	No	US
356	Tue 11 Jan 2022 16:04:14 GMT	Sun 06 Nov 2022 20:18:19 GMT	8/11 Axonal polyneuropathySensory motor combinationParesthesia progresses to numbnessMild distal motor weakness appears laterDemyelinating polyneuropathyWeakness more predominant that sensory abnormalities	0	0	0.23	neutral	214	No	No	No	No	ZA
691	Sun 20 Dec 2009 04:51:36 GMT	Sun 06 Nov 2022 15:56:15 GMT	@Shrdlu Small-fiber polyneuropathy is a biologically plausible explanation for the FMS symptom complex. 2/2	0	1	0.39	neutral	107	No	No	Yes	No	US
691	Sun 20 Dec 2009 04:51:36 GMT	Sun 06 Nov 2022 15:55:49 GMT	@Shrdlu How about both?Fibromyalgia had no known biomedical causes untilÂ multiple laboratory results recently reported evidence consistent with small-fiber polyneuropathy (SFPN) in almost half of patients. 1/2	0	1	0.39	neutral	210	No	No	Yes	No	US
170	Wed 04 Feb 2009 15:53:02 GMT	Sun 06 Nov 2022 10:08:14 GMT	@HullTeslaModel3 Sounds like a neurological thing Rich similar to my Demyliniating Polyneuropathy itâ€™s not a common thing or so Iâ€™ve been told if it persists go back n say you need to be referred when I first saw my neurologist he asked why itâ€™s tak	0	0	0.09	positive	280	No	No	Yes	No	GB
10125	Mon 20 Apr 2009 19:37:08 GMT	Sun 06 Nov 2022 00:14:01 GMT	ðŸ“ Better worse or the same? When should the treatment of a patient with chronic inflammatory demyelinating polyneuropathy be revisited. #CIDP #MedEd #CME #MedTwitter #OrthoTwitterâ— https://t.co/NuuQtqWMrB https://t.co/jE3vDjvKpQ	2	3	40.13	neutral	232	Yes	Yes	No	Yes
91	Thu 26 Jun 2014 20:37:06 GMT	Sun 06 Nov 2022 00:05:35 GMT	CRISPR Gene Editing Takes Next Step in TTR Amyloidosis: A phase 1 study showed robust responses in patients with TTR amyloidosis with cardiomyopathy similar to those reported last year in amyloid polyneuropathy. Medscape Medical News https://t.co/yQLHqf2oh0	0	0	0.35	neutral	260	No	No	No	Yes	US
31413	Sun 17 Apr 2011 16:39:35 GMT	Sat 05 Nov 2022 23:25:34 GMT	Andy Vermaut shares:CRISPR Gene Editing Takes Next Step in TTR Amyloidosis: A phase 1 study showed robust responses in patients with TTR amyloidosis with cardiomyopathy similar to those reported last year in amyloid polyneuropathy. Medscapeâ€¦ https://t.co/6oVBzkOUij Thank you. https://t.co/BULNlE9ReT	0	0	82.05	positive	303	Yes	No	No	Yes	BE
98	Sun 15 Feb 2015 06:06:12 GMT	Sat 05 Nov 2022 20:57:53 GMT	Impressed by the results of in-vivo #CRISPR #geneediting in patients with ATTR cardiac #amyloidosis corroborating previous results from patients with ATTR polyneuropathy. ðŸ§¬ðŸ«€ Congratulations to Julian Gillmore et alâ—ï¸#AHA22 #cardiogenetics https://t.co/b5HxKMPZsk	1	7	0.36	positive	265	Yes	Yes	No	No
238	Fri 05 Jan 2018 19:33:53 GMT	Sat 05 Nov 2022 14:50:26 GMT	@seanmdav On pins and needles until I find out what actually is the truth here...nono..it's actually my idiopathic polyneuropathy flaring...never mind.	0	0	0.13	neutral	155	No	No	Yes	No	US
4907	Tue 02 Aug 2016 00:19:44 GMT	Sat 05 Nov 2022 01:51:32 GMT	@elisaperego78 @Dakota_150 @MartaEsperti @LongCovidItalia Hello Elisa you mention EBV &amp; Multiple Sclerosis. Have you researched another linked condition to MS &amp; EBV called CIDP Chronic Inflammatory Demyleninating Polyneuropathy?I have been suffe	0	0	2.39	neutral	345	No	No	Yes	No	US
293	Tue 23 Sep 2014 09:18:53 GMT	Fri 04 Nov 2022 12:39:36 GMT	Diabetic Polyneuropathy (DPN) represents a major health problem as it increases morbidity affectingpatientsâ€™ quality of life.https://t.co/QkE2Zss9yN	0	0	0.85	neutral	150	No	No	No	Yes
362	Thu 27 Feb 2020 19:38:10 GMT	Fri 04 Nov 2022 09:10:29 GMT	Can anyone say how do we screen for an anti zic4 antibody positive chronic inflammatory demyelinating polyneuropathy -Pt has an enhancing prostate lesion on PET but the biopsy is normal. So how do we go about this?	0	0	0.94	neutral	214	No	No	No	No	IN
1838	Tue 22 Aug 2017 20:38:49 GMT	Thu 03 Nov 2022 18:19:01 GMT	#BioasisDYK: Typical Chronic Inflammatory Demyelinating Polyneuropathy (CIDP) is defined as a symmetric motor &amp; sensory disorder that has proximal and distal weaknessEGF1-48 has potential in the treatment of diseases such as CIDP.Read more â¬‡ï¸ https://t.co/ZEldtsdDd1 https://t.co/89FiT3qkqg	0	5	6.71	negative	299	Yes	Yes	No	Yes	US
1476	Mon 17 Jun 2019 16:33:39 GMT	Thu 03 Nov 2022 13:03:09 GMT	Lupus neurological symptoms: depression seizures cognitive dysfunction mood disorder cerebrovascular disease polyneuropathy anxiety	0	0	3.37	negative	137	No	No	No	No
205	Mon 23 Nov 2020 22:28:57 GMT	Thu 03 Nov 2022 10:08:52 GMT	@Clarejames131 @davro_t So I already had it as part of PEM pre-vax whatâ€™s called non-length dependent or small fibre polyneuropathy. I think (it was last year!) pots symptoms got worse after a week or two then SFN got worse around that time too. Duloxet	0	1	0.11	negative	278	No	No	Yes	No	AU
85632	Tue 11 Jun 2019 10:11:01 GMT	Thu 03 Nov 2022 09:32:43 GMT	Acute intermittent porphyria:5P'sPainful abdomenPolyneuropathyPsychological disturbancesPort wine-colored urinePrecipitated by drugs	4	20	177.78	neutral	137	No	No	No	No
142	Tue 03 Nov 2020 16:39:12 GMT	Thu 03 Nov 2022 05:10:45 GMT	While not commonly encountered in the ED cases of acute progressive weakness &amp; paralysis may be associated with a diversity of precipitants. Perhaps most famous is Guillain-Barre syndrome a polyneuropathy that typically produces ascending loss of muscle power &amp; reflexes..	0	1	0.1	negative	282	No	No	No	No	AE
10933	Fri 25 Feb 2022 19:07:09 GMT	Wed 02 Nov 2022 18:45:03 GMT	Higher levels of cerebrospinal fluid and plasma neurofilament light in human immunodeficiency virus-associated distal sensory polyneuropathy âœ… Just AcceptedðŸ†“ Freely AvailableðŸ”— https://t.co/6zUIhJvCAw https://t.co/IUS7vhFhDv	0	2	36.13	neutral	229	Yes	No	No	Yes
4885	Wed 22 May 2019 21:12:48 GMT	Wed 02 Nov 2022 16:50:15 GMT	40 year old male with pulmonary sarcoid and polyneuropathy on high dose steroids for 4 years develops hip pain and back pain. No trauma. 4 years 4 slides acquired bil pars defects and corticosteroid induced bilateral AVN of hips. Might the defects be related to AVN as well? https://t.co/EYIj0UYpwV	18	58	15.53	negative	304	Yes	No	No	No	US
505	Wed 01 Jul 2009 13:44:10 GMT	Wed 02 Nov 2022 14:04:22 GMT	Chronic inflammatory demyelinating polyneuropathy and psoriasis comorbidity with significantly alleviated in symptoms after secukinumab: case report https://t.co/jBLGM4BvC2	0	0	1.83	neutral	172	No	No	No	Yes
71	Mon 08 Aug 2022 10:27:32 GMT	Wed 02 Nov 2022 12:08:19 GMT	@morecatspls Poor Ella needs 2 get most/all of her teeth removedðŸ˜©As y'all might know I'm partially disabled &amp; Lee &amp; I only work part time due 2 neurodivergence/mental health &amp; my polyneuropathy. I accept with PayPal whatever. It'll all go s	0	0	0.05	neutral	289	No	No	Yes	No	AL
4	Tue 25 Sep 2018 14:50:05 GMT	Wed 02 Nov 2022 06:02:46 GMT	Alnylam Pharmaceuticals said last week that they were holding off on a planned Phase 3 pivotal study for Vutrisiran in Stargardt disease (the drug is already marketed as Amvuttra in its sole approved indication so far hATTR amyloidosis with polyneuropathy).	0	0	0.02	neutral	258	No	No	No	No	IN
4561	Sat 15 Mar 2014 03:10:35 GMT	Wed 02 Nov 2022 03:17:28 GMT	I have epilepsy chronic inflammatory demyelinating polyneuropathy and was recently diagnosed with blood cancer I need my SSDI to pay for meds bills and groceries I can not afford these things without my check #protectssdi #SocialSecurity #donttouchmyssdi	0	1	10.92	neutral	260	No	Yes	No	No
1267	Mon 18 Aug 2014 11:52:29 GMT	Tue 01 Nov 2022 19:03:26 GMT	@GiaCafaro IVIG (probably safest but most expensive) Cellcept Rituximab (+ Belimumab) daratumumb Cyclofosfamide... seem to be the most prominent drugs regarding Sjogren related small fiber polyneuropathy.	1	4	0.59	neutral	208	No	No	Yes	No	BE
1006	Sun 05 Jul 2009 18:24:41 GMT	Tue 01 Nov 2022 18:53:58 GMT	@jenmcpt I have essential tremors gastropharesis 2 strokes polyneuropathy small vessel disease and scoliosis and I NEED my SSID AND SOCIAL SECURITY	0	1	0.53	negative	151	No	No	Yes	No	US
1267	Mon 18 Aug 2014 11:52:29 GMT	Tue 01 Nov 2022 14:19:13 GMT	@SjogrensUMCG Still nothing about ESSDAI problematic rating mechanism. No small fiber polyneuropathy included in ESSDAI... and so many pSS patirntd have sfn.	0	1	0.59	neutral	157	No	No	Yes	No	BE
0	Fri 09 Sep 2022 12:13:06 GMT	Tue 01 Nov 2022 07:38:27 GMT	Objective: To report the clinical pathologic and molecular genetic features of a Chinese family with familial amyloidotic polyneuropathy (F	0	0	0	neutral	140	No	No	No	No
0	Wed 03 Aug 2022 07:06:57 GMT	Tue 01 Nov 2022 06:56:36 GMT	Objective: To report the clinical pathologic and molecular genetic features of a Chinese family with familial amyloidotic polyneuropathy (F	0	0	0	neutral	140	No	No	No	No
1016	Fri 19 Apr 2013 14:04:51 GMT	Tue 01 Nov 2022 06:47:30 GMT	Higher levels of cerebrospinal fluid and plasma neurofilament light in human immunodeficiency virus-associated distal sensory polyneuropathy https://t.co/WPuFujjRDB	0	0	3.27	neutral	164	No	No	No	Yes	GR
1016	Fri 19 Apr 2013 14:04:51 GMT	Tue 01 Nov 2022 06:43:21 GMT	Higher levels of cerebrospinal fluid and plasma neurofilament light in human immunodeficiency virus-associated distal sensory polyneuropathy https://t.co/z0NtL7Tvxzalexandrossfakianakis shared this article with you from InoreaderHigher levels of cerebrospinal fluid and plasâ€¦	0	0	3.27	neutral	279	No	No	No	Yes	GR
1016	Fri 19 Apr 2013 14:04:51 GMT	Tue 01 Nov 2022 05:32:27 GMT	Higher levels of cerebrospinal fluid and plasma neurofilament light in human immunodeficiency virus-associated distal sensory polyneuropathy https://t.co/rapH9OOh51	0	0	3.27	neutral	164	No	No	No	Yes	GR
226	Thu 02 Jun 2022 07:45:00 GMT	Tue 01 Nov 2022 02:26:08 GMT	@AbrahamAubry @davidtuller1 for me its autoimmune Small Fiber Polyneuropathy at least something I can get a treatment for (IVIG)SjÃ¶gren is still an open question and a possibility but im too exhausted to do a lip biopsy anytime soon. All signs point towa	0	1	0.15	negative	283	No	No	Yes	No
1791	Mon 11 Jan 2021 14:49:00 GMT	Mon 31 Oct 2022 23:59:39 GMT	@m_serenity Huge selection bias company product study &amp; it shows in â€˜taking the p numbersâ€™ (bad joke sorry) - othersâ€™ll have less bias than me as a former trialist of Sativex &amp; struggling r/n with raging polyneuropathy..but..could be great d	0	1	0.8	negative	281	No	No	Yes	No
847	Sat 01 Jun 2013 06:38:03 GMT	Mon 31 Oct 2022 13:15:12 GMT	@BrownHospMed @Radiopaedia Vit B12 deficiencyâ€¦Megaloblastic anemia (â¬†ï¸ MCV with hyper segmented neutrophils)Associated polyneuropathy	0	2	0.45	neutral	135	No	No	Yes	No
11	Tue 29 Mar 2022 09:49:49 GMT	Sun 30 Oct 2022 03:06:03 GMT	Michael Klim talks about living with chronic inflammatory demyelinatingÂ polyneuropathy https://t.co/y4E1bVtfPO	0	0	0.04	neutral	110	No	No	No	Yes
1480	Sat 02 Apr 2022 17:52:48 GMT	Sun 30 Oct 2022 00:39:46 GMT	Michael Klim speaks about living with chronic inflammatory demyelinatingÂ polyneuropathy https://t.co/6vXhqqS2sH	0	0	3.72	neutral	111	No	No	No	Yes
5189	Fri 04 Mar 2022 09:56:07 GMT	Sun 30 Oct 2022 00:28:37 GMT	Michael Klim speaks about living with chronic inflammatory demyelinatingÂ polyneuropathy https://t.co/gwDfsTCIZj	0	0	13.54	neutral	111	No	No	No	Yes
1030	Sat 28 Nov 2020 14:02:32 GMT	Sat 29 Oct 2022 23:54:17 GMT	Michael Klim speaks about living with chronic inflammatory demyelinatingÂ polyneuropathy https://t.co/tVuXvnjT7a	0	0	2.67	neutral	111	No	No	No	Yes
1139	Fri 11 Mar 2011 22:14:19 GMT	Sat 29 Oct 2022 23:40:37 GMT	In 2020 #Klim was diagnosed with a rare neurological disorder called chronic inflammatory demyelinating polyneuropathy or CIDP. The autoimmune disease sees the body attack the myelin sheaths insulating and protecting the nerves and has no cure.	0	1	0.66	negative	247	No	Yes	No	No	GB
901983	Thu 09 Oct 2008 23:05:36 GMT	Sat 29 Oct 2022 22:04:33 GMT	In 2020 the champion swimmer was diagnosed with a rare neurological disorder called chronic inflammatory demyelinating polyneuropathy or CIDP which has no cure writes @iainpayten https://t.co/ET81UJ0fRT	0	10	1995.38	neutral	206	No	No	Yes	Yes	AU
48	Sat 30 Mar 2019 21:25:03 GMT	Sat 29 Oct 2022 21:42:37 GMT	This. Fullstop.The way those folks talk about it viscerally causes an emotion in me. I regularly end up slurring my speech &amp; being less-than-verbal due to my polyneuropathy.Ableism is never ok no matter who itâ€™s directed at or if the person being ableist is disabled. https://t.co/yx8hRiS5qT	0	2	0.17	neutral	301	No	No	No	Yes	US
6017	Fri 11 May 2012 22:10:05 GMT	Sat 29 Oct 2022 18:56:33 GMT	@jberube22 @NeejaB May or may not be relevant depending on your symptoms; Iâ€™ve seen two cases of Chronic Inflammatory Demyelinating Polyneuropathy starting shortly after Covid vaccine. Diagnosed on nerve conduction studies. Treatment is possible if itâ€	0	0	2.82	positive	297	No	No	Yes	No	GB
4091	Mon 23 Mar 2020 18:53:17 GMT	Thu 27 Oct 2022 17:10:18 GMT	How about Amyloid-specific Tx options?For AL:ðŸ’‰Daratumumab only therapy approved by FDAðŸ’‰CYBORD (CYclophosphamide BORtezomib Dexamethasone) remains standard of careFor ATTR:ðŸ’‰Tafamadis only med that â¬‡ï¸mortality &amp; morbidityðŸ’‰Patisiran &amp; inotersen for polyneuropathy /19 https://t.co/f9gKoIUrJ2	1	10	2.3	neutral	310	Yes	No	No	No	US
462	Tue 12 Apr 2022 14:28:40 GMT	Thu 27 Oct 2022 15:54:49 GMT	Received marketing authorization for AMVUTTRA for the treatment of hATTR amyloidosis in adults with stage 1 or stage 2 polyneuropathy in Europe and the UK and approval for transthyretin (TTR) type familial amyloidosis with polyneuropathy in Japan.	0	0	0.29	neutral	248	No	No	No	No
447	Tue 19 May 2020 00:02:40 GMT	Wed 26 Oct 2022 17:14:19 GMT	Hot off the press! Small fiber polyneuropathy is a prevalent finding in interstitial cystitis/bladder pain syndrome https://t.co/csqeF4dUGw always grateful for my coauthors @md_overholt @raymondxu_MD et al	2	9	1.54	neutral	206	No	No	Yes	Yes	US
308	Thu 19 Sep 2019 02:43:05 GMT	Wed 26 Oct 2022 17:05:17 GMT	@TiffanyKary @business I also have polyneuropathy. CBD alone handles 90% of that pain easily. Low dose THC for any breakthrough pain game changer. I rarely have severe or lasting neuropathy pain since starting 4 yrs ago.I tried every pharma drug for neuro	0	1	0.19	negative	295	No	No	Yes	No	AU
148	Tue 22 Feb 2022 10:55:54 GMT	Wed 26 Oct 2022 15:56:29 GMT	From the Vienna @EANeurology Congress to the #ICGSymposium @IGCiencia in Lisbon our MD candidate Janis Linke @HeinzeLab tours through Europe to present our work on super resolution ðŸ”¬in #polyneuropathy. Check out the preprint here: https://t.co/Dy9L4DRAdP https://t.co/1f0LesrBZs	3	10	0.46	positive	282	No	Yes	Yes	Yes	DE
796	Sat 12 Nov 2011 18:12:45 GMT	Tue 25 Oct 2022 21:21:27 GMT	@tired1967 For instance limbic encephalitis by corona. Thats an actual diagnosis. Small fiber polyneuropathy. A diagnosis. A brain dysfunction. A diagnosis. Microclots. A diagnosis. Dysautonomia a diagnosis. A chronic corona infection a diagnosis. You get	0	0	0.43	negative	266	No	No	Yes	No	PL
1838	Tue 22 Aug 2017 20:38:49 GMT	Tue 25 Oct 2022 17:40:03 GMT	EGF1-48 has potential in the treatment of diseases such as Guillain-Barre Syndrome (GBS) &amp; Chronic Inflammatory Demyelinating Polyneuropathy (CIDP). Details:https://t.co/liDJlnSTxA https://t.co/w5EHqb0SM9	1	9	6.71	neutral	211	Yes	No	No	Yes	US
1492	Tue 14 Sep 2021 15:11:14 GMT	Tue 25 Oct 2022 14:36:40 GMT	Covin vaccine Injured speaking out against Pfizer. CIDP from this vaccine. Chronic inflammation demyolation polyneuropathy. Almost killed me not going to let it stop me but spreading the word. https://t.co/XxwEnYSMeA	1	1	4.26	negative	216	Yes	No	No	No
1063	Mon 15 Nov 2010 18:51:14 GMT	Mon 24 Oct 2022 23:47:02 GMT	Register for our free webinar happening this Thursday: Understanding the Connection Between Polyneuropathy and Hereditary ATTR (hATTR) Amyloidosis https://t.co/BujCF58Tv6 #peripheralneuropathy #thefoundationforpn #peripheralneuropathyeducation https://t.co/ArYq83oYAB	0	0	4.14	neutral	268	Yes	Yes	No	Yes	US
2113	Sun 24 May 2009 23:19:30 GMT	Mon 24 Oct 2022 22:07:36 GMT	Symptomatic polyneuropathy acute painful mononeuropathy and autonomic neuropathy with clinical manifestations reduce safety when driving so physician should advise against driving if necessary. Neuropathy is considered a disability by the SSA.	0	0	0.93	negative	246	No	No	No	No	US
1006	Sun 05 Jul 2009 18:24:41 GMT	Sun 23 Oct 2022 16:57:36 GMT	I am so exhausted this past week side effects not good meds not working ðŸ˜© stroke gene mutation scoliosis Gastroparesis polyneuropathy osteoporosis Iâ€™m only freaking 66! Moving to KY has not been good for meðŸ¥¹	0	2	2.66	neutral	209	No	No	No	No	US
1267	Mon 18 Aug 2014 11:52:29 GMT	Sun 23 Oct 2022 14:40:43 GMT	@romaovc As long as small fiber neuropathy (a form of polyneuropathy) is NOT included in ESSDAI I could not care less regarding medicine trials.	0	2	0.59	neutral	144	No	No	Yes	No	BE
1267	Mon 18 Aug 2014 11:52:29 GMT	Sat 22 Oct 2022 22:03:48 GMT	@SarahSchaferMD @NeuroSjogrens @grizeldamayhem Is there a list online with all ESSDAI criteria? Sfn is indeed a form of polyneuropathy... So I am interested how many points that should be.	0	1	0.59	neutral	188	No	No	Yes	No	BE
1476	Mon 17 Jun 2019 16:33:39 GMT	Sat 22 Oct 2022 17:10:36 GMT	#Lupus neurological symptoms: depression seizures cognitive dysfunction mood disorder cerebrovascular disease polyneuropathy anxiety	0	0	3.37	negative	138	No	Yes	No	No
85632	Tue 11 Jun 2019 10:11:01 GMT	Sat 22 Oct 2022 11:06:51 GMT	Acute intermittent porphyria:5P'sPainful abdomenPolyneuropathyPsychological disturbancesPort wine-colored urinePrecipitated by drugs	5	23	177.78	neutral	137	No	No	No	No
11	Thu 20 Oct 2022 20:16:07 GMT	Sat 22 Oct 2022 00:03:42 GMT	The Official Patient's Sourcebook on Chronic Inflammatory Demyelinating Polyneuropathy: A Revised and Updated Directory for t VJRXDQPhttps://t.co/zr7MCK9QwK	0	0	0.06	neutral	158	No	No	No	Yes
226	Thu 02 Jun 2022 07:45:00 GMT	Fri 21 Oct 2022 18:40:17 GMT	@RenzPolster a Small Fiber Polyneuropathy biospy might be useful in case of positive POTS tilt table. https://t.co/B3jAC4AVP6	3	15	0.18	positive	125	Yes	No	Yes	No
1567	Sat 27 Apr 2013 21:14:11 GMT	Fri 21 Oct 2022 16:54:42 GMT	@PNW_PAC @_bonewizard Between MDs as well: A neurosurgeonâ€™s subtext in dictated consulting notes reamed out my primary for wasting his time by referringâ€”to the audibly appreciative snickers of his rounding acolytes. The capper: his cursory examination	0	1	0.84	negative	302	No	No	Yes	No	GB
596	Wed 04 Mar 2009 03:52:08 GMT	Fri 21 Oct 2022 12:40:16 GMT	@srmilesauthor @ambernoelle Find a good neurologist to help. I've had similar symptoms for 25 years and it was all just blamed on fibromyalgia. My current neurologist has correctly diagnosed me with chronic inflammatory demyelinating polyneuropathy and tr	0	0	0.3	positive	293	No	No	Yes	No	US
18455	Wed 29 Jul 2009 03:41:45 GMT	Fri 21 Oct 2022 06:30:04 GMT	Swimming royalty Michael Klim opens up on his fight against chronic inflammatory demyelinating polyneuropathy â¤ï¸LISTEN HERE: https://t.co/XGnLp0TU7y https://t.co/9QAZomYKYY	0	0	68.57	neutral	174	Yes	No	No	Yes	AU
5653	Thu 10 Sep 2009 20:28:45 GMT	Thu 20 Oct 2022 21:31:33 GMT	@tidepoolsinc My #LongCovid sleep has been a nightmare for over 1000 days so yes. I'd say so. Small fiber polyneuropathy is the main culprit. Chest spasms and other weird body issues don't help.	0	1	2.88	negative	195	No	Yes	Yes	No	US
21	Wed 29 Jun 2016 00:43:51 GMT	Wed 19 Oct 2022 23:52:50 GMT	Getting Through the Noise in Chronic Inflammatory Demyelinating Polyneuropathy: Patient Burden Timely Diagnosis and Therapeutic Selection https://t.co/AkYSyX2chn	0	0	0.08	neutral	163	No	No	No	Yes	US
39	Tue 14 Jun 2022 17:00:06 GMT	Wed 19 Oct 2022 18:24:36 GMT	@DarthGelda @organichemusic @Shaheer_Mahmood Not sure about AL type. The article and the relevant references outline novel therapies (Doxy/EGCG/curcumin) re ATTR type which will often have comorbid amyloid polyneuropathy but Doxycycline is certainly relev	0	1	0.02	neutral	277	No	No	Yes	No	GB
288	Mon 05 Mar 2012 20:17:44 GMT	Wed 19 Oct 2022 18:07:00 GMT	@Christina_Wood1 @dgurdasani1 @LynPaul6 I met a lady today who had a rare reaction to her vaccine polyneuropathy (I think) under 40 cases of all millions vaccinated she takes it as a warning to avoid Covid infection which makes life difficult at present w	0	7	0.17	negative	315	No	No	Yes	No	GB
23615	Tue 20 Jan 2009 20:41:47 GMT	Wed 19 Oct 2022 16:10:00 GMT	New Faculty Review article published today! 'Recent updates in the treatment of #diabetic polyneuropathy' by Qihua Fan &amp; @gordonsmithMD @VCUHealth#diabetes #nerves #metabolicsyndromehttps://t.co/4Y5PCv4HYC https://t.co/RJQ0wUBhjO	0	2	71.72	neutral	238	Yes	Yes	Yes	Yes
278	Thu 29 Sep 2011 21:44:23 GMT	Wed 19 Oct 2022 03:55:37 GMT	@zachkruse2 Self care eating healthy and working out. I was in the hospital for 3 months last year and couldnâ€™t walk for almost 6 months. I was diagnosed with Chronic inflammatory demyelinating polyneuropathy which is an extremely rare autoimmune dise	0	1	0.15	positive	258	No	No	Yes	No	US
112	Wed 27 Apr 2022 16:05:13 GMT	Tue 18 Oct 2022 22:59:08 GMT	@trauma_donut Yeah! Narrowed it to subacute polyneuropathy caused by a full nervous system allergic reaction to specific vaccine I took (Moderna) but as we are all learning not only did these vaccines get pushed on everyone but there was literally no scie	0	3	0.08	negative	292	No	No	Yes	No
796	Sat 12 Nov 2011 18:12:45 GMT	Tue 18 Oct 2022 16:32:47 GMT	@OnlyEnnui Hyde doesnt mention polyneuropathy in his description which i believe is a major contributory factor to muscle weakness too. Or loss of motor units is possible. Along with these other issues. Virus if still present. Brainstem and midbrain injur	0	0	0.43	negative	288	No	No	Yes	No	PL
2800	Wed 11 Mar 2020 22:25:46 GMT	Tue 18 Oct 2022 12:00:25 GMT	[Nerve conduction study of polyneuropathy] Kural et al.: â€œNerve conduction studies of distal nerves especially the dorsal sural nerve have high diagnostic power equalling sural near-nerve needle technique recording.â€https://t.co/QclhtxEvJ6@AUHdk#NCS #ClinicalNeuroph https://t.co/ie7jOyvSi5	2	6	10.47	neutral	296	Yes	Yes	Yes	Yes	US
0	0	0.57	neutral	Yes	Yes	Yes	Yes	Basel Switzerland	4755839	757327	CH	Basel;;;;;;;;;;;;;;
670	Sun 06 Aug 2017 03:27:47 GMT	Mon 17 Oct 2022 15:39:07 GMT	@mendesthiagob My main reason for ordering vitamin D nowadays is painful diabetic polyneuropathy! @Rayazamalik got me interested. Although heâ€™s not active on twitter ðŸ˜…	0	3	0.39	neutral	168	No	No	Yes	No	SA
226	Thu 02 Jun 2022 07:45:00 GMT	Mon 17 Oct 2022 10:41:38 GMT	High prevalence of Small Fiber Polyneuropathy in Long Covid https://t.co/UCMCqyqLOY	0	6	0.92	neutral	83	Yes	No	No	No
8324	Mon 09 Jul 2018 16:20:39 GMT	Sun 16 Oct 2022 23:00:22 GMT	Brian Callaghan MD MS provided insight on the differences in approach for autoimmune neuropathies such as Guillain-BarrÃ© syndrome and chronic inflammatory demyelinating polyneuropathy. #CIDP #AANEM2022ðŸŽ¦ Watch: https://t.co/AHu3UYxbdi	0	1	28.01	neutral	239	No	Yes	No	Yes	US
1476	Mon 17 Jun 2019 16:33:39 GMT	Sun 16 Oct 2022 20:46:16 GMT	#Lupus neurological symptoms: depression seizures cognitive dysfunction mood disorder cerebrovascular disease polyneuropathy anxiety	0	1	3.37	negative	138	No	Yes	No	No
2043	Sat 30 Jul 2011 03:04:53 GMT	Sun 16 Oct 2022 19:35:31 GMT	A spectrum of conditions is throught to contribute to Post-#covid-19 dyspnea including poor oxygen extraction small fiber polyneuropathy poor cardiac filling. #chest2022	2	4	5.79	negative	173	No	Yes	No	No	US
478	Fri 27 Apr 2018 05:25:21 GMT	Sun 16 Oct 2022 13:03:50 GMT	listen to polyneuropathy pt2 by yakui the maidit's really good https://t.co/rUZMDWPQRp	0	3	1.68	positive	87	Yes	No	No	No
85632	Tue 11 Jun 2019 10:11:01 GMT	Sun 16 Oct 2022 11:51:09 GMT	Acute intermittent porphyria:5P'sPainful abdomenPolyneuropathyPsychological disturbancesPort wine-colored urinePrecipitated by drugs	3	24	177.78	neutral	137	No	No	No	No
613	Fri 29 Jun 2018 20:22:08 GMT	Sun 16 Oct 2022 08:32:13 GMT	@championmedin Acute intermittent porphyria:5P'sPainful abdomenPolyneuropathyPsychological disturbancesPort wine-colored urinePrecipitated by drugs #mbbs #medicalmnemonics #NEETPG #championmed	0	0	0.3	neutral	199	No	Yes	Yes	No	IN
227	Mon 08 Nov 2021 16:09:27 GMT	Sun 16 Oct 2022 08:29:21 GMT	Acute intermittent porphyria:5P'sPainful abdomenPolyneuropathyPsychological disturbancesPort wine-colored urinePrecipitated by drugs #mbbs #medicalmnemonics #NEETPG #championmed	0	0	0.61	neutral	183	No	Yes	No	No
20	Mon 19 Sep 2022 04:00:10 GMT	Sun 16 Oct 2022 04:48:59 GMT	neurological symptoms. However some neurological symptoms may persist after recovery from cerebral malaria for several days or several weeks after their onset. These manifestations might include psychosis cranial nerve lesions extrapyramidal tremor ataxia polyneuropathy	0	0	0.02	neutral	276	No	No	No	No
101	Tue 24 Sep 2013 17:06:58 GMT	Sat 15 Oct 2022 20:58:04 GMT	Axonal Excitability Does Not Differ between #Painful and #Painless #Diabetic or Chemotherapy-Induced Distal Symmetrical #Polyneuropathy in a Multicenter Observational #Study . https://t.co/V5Yc7UeaMR https://t.co/a6x6d7bItp	0	0	0.44	neutral	224	Yes	Yes	No	Yes	BE
5184	Thu 13 Jun 2019 01:31:55 GMT	Sat 15 Oct 2022 18:19:17 GMT	@JRBneuropsiq @RenegadeSynapse @PsychSleepy @smartinezho1 Great case! Cog impairment + falls + decreased reflexes (underlying polyneuropathy?) + Psychotic symptoms. MRI with extense leukopathy. Any relevant family history? ðŸ§ðŸ§ðŸ§ If so that may help	0	3	3.18	neutral	358	Yes	No	Yes	No	CA
7459	Thu 25 Feb 2016 21:03:29 GMT	Fri 14 Oct 2022 20:55:51 GMT	When pts present with new onset widespread weakness malaise and neurological loss don't just think spinal cord. GBS is an acute paralytic polyneuropathy. It's rare but there. Here is a great video. https://t.co/2gNBUgYDDf https://t.co/De4RYTe3hP	1	7	20.88	neutral	252	No	No	No	Yes	GB
1585	Wed 23 Mar 2016 14:49:41 GMT	Fri 14 Oct 2022 19:23:42 GMT	@RationalEye @ABDanielleSmith @RachelNotley @theJagmeetSingh @JustinTrudeau Please note I did not author these papers - just sharing - in the spirit of walking the talk take a look..4 cases of chronic inflammatory demyelinating polyneuropathy (CIDP) afte	0	0	1.08	neutral	327	Yes	Yes	Yes	Yes	CA
65	Sat 30 Apr 2022 15:34:24 GMT	Fri 14 Oct 2022 12:39:20 GMT	@Eisor800526472 @markhoro @bmj_latest @PSSDNetwork @NIHRresearch @WHO @RxISK Anxiety or depression compared to PSSD. It is just like you had a small infection and then your antibiotics gave you Alzheimer's together with Parkinson's and polyneuropathy. I t	1	3	0.05	negative	357	No	No	Yes	No
1107	Tue 12 Jan 2021 04:26:19 GMT	Thu 13 Oct 2022 23:56:42 GMT	Axonal and demyelinating polyneuropathy; Axonal neuropathies cause symptoms and signs related to axon loss while demyelinating neuropathies produce abnormalities based on the lack of appropriate interaction of Schwann cells with axonsAxonal neuropathy; SEE ABOVE https://t.co/tHcuaz9yLG	0	0	0.68	negative	288	Yes	No	No	No	AU
377	Thu 31 Dec 2009 16:25:19 GMT	Thu 13 Oct 2022 22:45:27 GMT	@ThomasKlineMD @JoeAllenNewman @Bilked2TheBrink @dawnimatrix @PTSDAdvocate @MasseyMinerd @KatTwisted @CRPSisaRealPain @numb2demnumbers @MsKittyresist @HollySt92337394 @truth_uni @Faithgirlee @SpicyPurritos @Mrsyumahotrod @ibdgirl76 @MediaClymer @GeneW2261	0	1	0.19	negative	847	No	No	Yes	No	US
13	Sat 01 Oct 2022 11:33:46 GMT	Thu 13 Oct 2022 19:37:09 GMT	84 y.o. ðŸ‘µðŸ»w. recurrent cardiac decompensation severe HFpEF with hypertrophic cardiomyopathy pathological strain polyneuropathy requiring dialysis. Dx?#cardiotwitter #echofirst @LPayoA @shody1402 @mimikss1 @EchofirstB @ImagenCardiaca @Echo_DGK_GER @mate2k https://t.co/S0oZ2OfWR1	5	11	0.06	neutral	285	Yes	Yes	Yes	No	DE
21	Wed 29 Jun 2016 00:43:51 GMT	Thu 13 Oct 2022 18:08:07 GMT	Case Recommendations in the Modification of Treatment in Chronic Inflammatory Demyelinating Polyneuropathy https://t.co/Xj3frD3JQ8	0	0	0.08	neutral	130	No	No	No	Yes	US
28	Tue 26 May 2015 19:40:09 GMT	Thu 13 Oct 2022 16:06:28 GMT	@BrownHospMed Acute intermittent porphyria.*deficiency of HMB synthaseSymptoms of 5P's~Pain abdomen~Port wine color urine~Polyneuropathy~Precipitated by drugs(ie barbituratesocp sulphonamides)~Psychological disturbances	2	32	0.02	neutral	230	No	No	Yes	No	IN
56	Sat 11 Jan 2020 07:25:11 GMT	Thu 13 Oct 2022 12:01:25 GMT	@ksorbs I was already immunocompromised. Now I have 2 new autoimmune diseases miliaria crystallina CRPS polyneuropathy with allodynia &amp; parasthesia. Waiting up to 2yrs to see a specialist to rule out Guillain-Barre Syndrome or MS (Covid vaccine safety	0	0	0.03	neutral	291	No	No	Yes	No	AU
123	Mon 12 Aug 2013 07:30:36 GMT	Thu 13 Oct 2022 09:09:06 GMT	What Is Chronic Inflammatory Demyelinating Polyneuropathy (CIDP)? Causes And Treatment https://t.co/5KUVolkL1A	0	0	0.39	neutral	110	No	No	No	Yes	MY
6477	Fri 15 May 2009 06:54:30 GMT	Thu 13 Oct 2022 08:24:06 GMT	Everything you need to know about Chronic Inflammatory Demyelinating Polyneuropathy (CIDP) its causes and treatment.#health #disorder #healthyliving #healthtips #healthylivingtips https://t.co/fjVvF5zmBP	0	0	21.76	neutral	207	No	Yes	No	Yes	IN
764	Thu 02 Sep 2021 14:16:51 GMT	Thu 13 Oct 2022 02:14:26 GMT	Acute-onset chronic inflammatory demyelinating polyneuropathy complicating SARS-CoV-2 infection and Ad26.COV2.S vaccination: report of two casesMaddie De Garay suffers from thishttps://t.co/LwcrZXDyMk	1	1	0.52	negative	204	No	No	No	Yes	US
1107	Tue 12 Jan 2021 04:26:19 GMT	Thu 13 Oct 2022 00:02:47 GMT	Anti-myelin-associated glycoprotein associated polyneuropathy; The anti-myelin-associated glycoprotein (MAG) neuropathy is an antibody-mediated demyelinating neuropathy. The clinical picture is characterized by a distal and symmetric mostly sensory neuropathy.	0	0	0.56	neutral	261	No	No	No	No	AU
4402	Fri 13 Apr 2012 10:14:55 GMT	Wed 12 Oct 2022 17:28:26 GMT	Neuropathies in DM1. MC: Distal symmmetric sensorimotor polyneuropathy2. Diabetic autonomic neuropathy3. Multiple mononeuropathies (3rd CN Median nerve) 4. Diabetic radiculoplexopathy or diabetic amytrophyPrevention and treatment: strict glycemic controlOpinions welcome	8	70	11.67	neutral	278	No	No	No	No	IN
8189	Wed 11 Nov 2015 00:35:30 GMT	Wed 12 Oct 2022 17:09:54 GMT	This follows good results last year in the hereditary ATTR amyloidosis with polyneuropathy arm of the trial. In this case all patients had mutant TTR (the disease is autosomal dominant).https://t.co/rxmLa95Ktt	0	0	4.36	neutral	212	No	No	No	Yes	PT
759	Mon 02 May 2016 20:21:37 GMT	Wed 12 Oct 2022 16:00:49 GMT	Finally saw a Neurologist yesterday. I probably have Idiopathic Polyneuropathy. More tests are needed. ðŸ¤¦â€â™€ï¸	0	0	2.02	neutral	108	No	No	No	No
42	Tue 21 Oct 2014 13:53:06 GMT	Wed 12 Oct 2022 14:05:01 GMT	@FreeTheseSheep @OlDocWheezer @gorskon Trial hospital brushed her off with neurologic disorder caused by her anxiety which is a joke. Her official diagnosis is â€œchronic inflammatory demyelinating polyneuropathy.â€ Sheâ€™s still on wheelchair and being	0	0	0.03	neutral	269	No	No	Yes	No
632	Sun 25 Sep 2022 20:12:13 GMT	Tue 11 Oct 2022 23:48:08 GMT	184 patients w polyneuropathy associated w limb weakness underwent routine diagnostics including investigations for SjÃ¶gren's. 44 had SjÃ¶gren's syndrome (ACR-EULAR classification criteria) and severe neuropathy was identified.https://t.co/aNyODokYrb	0	5	2.13	negative	250	No	No	No	Yes
3311	Sun 10 Jul 2022 21:04:16 GMT	Tue 11 Oct 2022 23:18:22 GMT	#2things Tuesday:1 - 3 Cardinal rules of polyneuropathy (3 â€œSâ€): usually Sensory dominant Symmetric and Slowly progressive.2- Any cranial nerve can be affected by neurosarcoidosis with cranial nerves II VII and VIII being the most commonly involved.	6	22	9.21	neutral	257	No	Yes	No	No
516	Mon 26 Oct 2020 00:44:26 GMT	Tue 11 Oct 2022 20:50:21 GMT	Tune in to our upcoming Journal Club session featuring Dr. Asad Haidar @AgHaidar where we will be discussing the updated practice guidelines for the #treatment of painful #diabetic #polyneuropathy.ðŸ“† Join us this Saturday October 15 | Link is to be sent to our MSAB groups. https://t.co/IPafxi4idz	0	2	1.96	neutral	302	Yes	Yes	Yes	No
74	Sat 30 Jul 2011 01:00:31 GMT	Tue 11 Oct 2022 14:53:28 GMT	@AGONbyAOC 2200 DPI on razer basilisk v3 so pretty high but Iâ€™m disabled with last stage of peripheral polyneuropathy although Iâ€™m still pretty good and competitive ðŸ˜‰	0	2	0.04	positive	170	No	No	Yes	No	SK
155	Mon 30 Mar 2020 01:02:04 GMT	Tue 11 Oct 2022 13:55:26 GMT	@LissetteDuquee One of the patients has a sister with sensory polyneuropathy without ataxia probably CANVAS is also the etiology	0	0	0.09	neutral	131	No	No	Yes	No	CL
12317	Mon 16 Aug 2021 22:58:24 GMT	Tue 11 Oct 2022 11:23:26 GMT	Based on these findings as well as concern about her worsening balance and hoarse voice she was referred to neurology and had an EMGShe was diagnosed with a severe chronic axonal polyneuropathy (sensory and motor). Treatments are being planned	2	9	6.05	negative	247	No	No	No	No
1476	Mon 17 Jun 2019 16:33:39 GMT	Tue 11 Oct 2022 11:17:28 GMT	#Lupus neurological symptoms: depression seizures cognitive dysfunction mood disorder cerebrovascular disease polyneuropathy anxiety	1	1	3.37	negative	138	No	Yes	No	No
2312	Sat 30 Nov 2013 14:30:26 GMT	Tue 11 Oct 2022 07:42:52 GMT	@mojo12469 @samanthamarika1 We know 4 people who died suddenly after getting the vax. And I have has my health totally destroyed. I instantly developed autoimmune disease with full body polyneuropathy heart arrhythmias and inflammatory arthritis leavi	2	12	1.11	negative	307	No	No	Yes	No	US
25	Mon 07 Feb 2022 08:29:34 GMT	Tue 11 Oct 2022 06:18:47 GMT	What is Chronic Inflammatory Demyelinating Polyneuropathy know about its symptoms causesÂ diagnosis https://t.co/mLQNlezQja	0	0	0.12	neutral	125	No	No	No	Yes	IN
961	Wed 29 Sep 2021 12:21:54 GMT	Tue 11 Oct 2022 04:03:35 GMT	@DonnaWhelan4 @FatherBob I don't know the needs of someone with Chronic Inflammatory Demyelinating Polyneuropathy but it won't be easy for Father Bob right now. He's done very well to have managed it at home with the help of friends for the last ten years	1	2	0.53	positive	257	No	No	Yes	No	AU
3578	Wed 08 May 2013 16:19:38 GMT	Mon 10 Oct 2022 18:00:08 GMT	In this free #CME David Lacomis MD identifies the symptoms of #neuromuscular diseases and explains how to initiate an evaluation for myopathy and polyneuropathy. Claim your credit: https://t.co/3kdk7Kjiv5 @PittNeurology	1	1	12.76	neutral	223	No	Yes	Yes	Yes	US
1075	Thu 19 Mar 2015 02:06:30 GMT	Mon 10 Oct 2022 17:49:54 GMT	@KrauthBen @farid__jalali The 3 people I know 2 adults and one child had mild symptoms no hospitalizations. 1 adult working age anesthesiologist permanently disabled w/ neuropathy &amp; mast cell activation.. other adult polyneuropathy slipping rib.. chi	0	1	0.5	neutral	297	No	No	Yes	No
85632	Tue 11 Jun 2019 10:11:01 GMT	Mon 10 Oct 2022 12:32:39 GMT	Acute intermittent porphyria:5P'sPainful abdomenPolyneuropathyPsychological disturbancesPort wine-colored urinePrecipitated by drugs	4	46	177.78	neutral	137	No	No	No	No
194	Sat 02 Nov 2019 15:26:39 GMT	Sun 09 Oct 2022 23:36:47 GMT	Copper Deficiency and Polyneuropathy: A Case Report https://t.co/buGxqGOdyX	0	1	0.62	neutral	75	No	No	No	Yes
21906	Tue 03 May 2011 13:51:01 GMT	Sun 09 Oct 2022 21:10:59 GMT	A new approach to distal symmetric diabetic polyneuropathy proposed-Causal and therapeutic roles of the gut #microbiota @medrxivpreprint https://t.co/XIxrWvk99O	0	6	56.35	neutral	160	No	Yes	Yes	Yes	CA
793	Wed 21 Jul 2010 14:13:33 GMT	Sat 08 Oct 2022 21:49:36 GMT	3. Clues in medical history that raise suspicion for amyloidosis include: bilateral carpel tunnel syndrome polyneuropathy and spinal stenosis.4. EKG clues: Low voltage QRS relative to LV mass.	0	5	0.39	neutral	195	No	No	No	No	US
60	Thu 12 Feb 2015 07:23:55 GMT	Sat 08 Oct 2022 21:30:12 GMT	Nothing on radar following today's polyneuropathy associated with AIDS	0	0	0.23	neutral	70	No	No	No	No	BJ
1	Tue 01 Mar 2022 20:35:35 GMT	Sat 08 Oct 2022 19:03:13 GMT	@kfriesth @MarkHertling Coordination trainingPolyneuropathy is also known as alcohol-related neuropathy and is a disease of the nervous system. It belongs to the peripheral neuropathies and develops after chronic alcohol abuse. Sensory deficits become app	0	0	0	negative	278	No	No	Yes	No	DE
5653	Thu 10 Sep 2009 20:28:45 GMT	Sat 08 Oct 2022 11:56:31 GMT	Small fiber polyneuropathy been wild this week mainly at night. Thank goodness for @PROCompression socks. I used to race and recover in them. Now they help with #longcovid (here they are in Cape Town South Africa in healthier times) Just don't use the ones with holes in them. https://t.co/lB21qcUWsE	0	4	17.26	positive	300	Yes	Yes	Yes	No	US
377	Thu 31 Dec 2009 16:25:19 GMT	Fri 07 Oct 2022 20:10:19 GMT	@KatTwisted @MasseyMinerd @CRPSisaRealPain @JoeAllenNewman @numb2demnumbers @MsKittyresist @HollySt92337394 @truth_uni @Faithgirlee @Bilked2TheBrink @SpicyPurritos @ThomasKlineMD @Mrsyumahotrod @ibdgirl76 @MediaClymer @GeneW22614687 @plwin49 @dawnimatrix	0	0	0.19	negative	972	No	No	Yes	No	US
3058	Wed 22 Sep 2010 19:42:46 GMT	Fri 07 Oct 2022 16:39:05 GMT	Patients w/ #diabetic #polyneuropathy are at substantially greater risk for severe #COVID19 complications than patients w/out this condition urging special attention to this vulnerable population. Learn more: https://t.co/tPEyr5gglt Read the article: https://t.co/Xb8siocJOj https://t.co/HslXK1kTsJ	0	1	9.99	neutral	299	Yes	Yes	No	Yes
1931	Wed 14 Mar 2012 22:57:49 GMT	Fri 07 Oct 2022 10:09:11 GMT	Singh et al Indiana University poor 66 year old woman wrecked for &gt; 1 yr after taking Moderna COVID-19 vaccine. Developed chronic inflammatory demyelinating polyneuropathy. Excerpts show she was reduced to using a wheelchair hospitalized rehab IV treatments. https://t.co/Lca496LzJW	0	0	5.57	negative	293	Yes	No	No	No	GB
194	Fri 15 Jun 2018 06:32:58 GMT	Fri 07 Oct 2022 00:25:50 GMT	@ellecalendula @BenDeNevis1 I deal with polyneuropathy and neuromuscular pain and there is a HUGE difference in my aches and discomforts due to what I use nowâ€¦#truth #health #wellness	0	0	0.11	neutral	184	No	Yes	Yes	No	US
9747	Mon 08 Aug 2011 17:17:34 GMT	Thu 06 Oct 2022 22:24:41 GMT	Portfolio Highlight: $ALNYAlnynam Pharmaceuticals Inc. is a biopharmaceutical company with RNAi-based products.Marketed therapeutics include ONPATTRO for hATTR with polyneuropathy GIVLAARI for AHP and OXLUMO for PH1.Total Buys: 1Cost Basis: $206.62ROI: -2.06% https://t.co/bhdFzWlge4	0	0	29.59	neutral	296	Yes	No	No	No	US
5563	Fri 13 Jul 2018 04:03:27 GMT	Thu 06 Oct 2022 14:22:23 GMT	CIDP stands for Chronic Inflammatory Demyelinating Polyneuropathy - it is the chronic form of Guillain-Barre. For me it attacked slower than I've seen with GBS.I went from block walking to needing support to stand up within a month. It's pretty scary! #CIDPwarrior #GBS_CIDP	0	2	13	neutral	277	No	Yes	No	No	US
4	Mon 11 Oct 2021 13:14:28 GMT	Thu 06 Oct 2022 08:30:37 GMT	This is the second issue of our new regular series on emerging technologies in #healthcare. Here we focus on a specific rare disorder called transthyretin amyloid polyneuropathy which became an area of active interest for #BigPharma #attr #CRISPR https://t.co/ArJPxa2s4P	1	1	0.02	neutral	273	No	Yes	No	Yes
288	Thu 16 Jan 2014 20:41:02 GMT	Wed 05 Oct 2022 21:40:10 GMT	A cholinergic crisis picture is onset in intoxication of organophosphate compounds; a severe polyneuropathy mainly affecting the motor fibers is viewed lately following weeks. Cholinergic crisis may require intubation meanwhile lately onset neuropathy may be characterized by ...	0	0	0.15	negative	280	No	No	No	No
43078	Sun 21 Sep 2008 00:54:46 GMT	Wed 05 Oct 2022 20:15:00 GMT	Vutrisiran has been approved by @EU_Commission for treatment of hATTR #amyloidosis in adults with stage 1 or 2 polyneuropathy. https://t.co/yHj85xFrzG	3	4	125.07	neutral	150	No	Yes	Yes	Yes	US
505	Wed 03 Aug 2022 17:40:31 GMT	Wed 05 Oct 2022 16:19:49 GMT	@richykirsh @newstranslate13 @barryjohnreid21 @doom37455413 @ogilville1 @JimeeLiberty @jtmayes3 @provaxtexan @scottstocker4 @TonyBaduy @AspAlaAsnAsnTyr @AndrewLazarus4 @reacharoundu @JonathanHannah @ShockTraumaRN @WendyOrent @Nockit1 @Pouldeau61 @IdunsDau	0	2	0.3	neutral	774	No	No	Yes	No	US
3763	Wed 22 Feb 2017 07:27:28 GMT	Wed 05 Oct 2022 15:34:41 GMT	Chronic Inflammatory Demyelinating Polyneuropathy Post-mRNA-1273 Vaccination https://t.co/QRNiSKmo4Y	0	0	9.6	neutral	100	No	No	No	Yes
732565	Mon 29 Nov 2021 15:53:25 GMT	Wed 05 Oct 2022 15:07:33 GMT	Singh et al Indiana University poor 66 year old woman wrecked for &gt; 1 yr after taking it. Developed chronic inflammatory demyelinating polyneuropathy. Excerpts show she was reduced to using a wheelchair hospitalized rehab IV treatments. No apologies from the syndicate. https://t.co/y9WIG07iTd	449	1019	1501.42	negative	305	Yes	No	No	No	US
1476	Mon 17 Jun 2019 16:33:39 GMT	Wed 05 Oct 2022 14:52:55 GMT	#Lupus neurological symptoms: depression seizures cognitive dysfunction mood disorder cerebrovascular disease polyneuropathy anxiety	0	0	3.37	negative	138	No	Yes	No	No
4	Sun 31 Jan 2021 12:24:34 GMT	Tue 04 Oct 2022 18:42:52 GMT	@AlexBerenson I have long Covid today (&amp; for nearly a year) after a heart attack renal failure pulmonary blood clots polyneuropathy and two different hospital acquired antibiotic resistant infections whilst on a ventilator for 2 months. Went to work t	0	2	0	negative	264	No	No	Yes	No
2330	Tue 22 Sep 2009 20:09:37 GMT	Tue 04 Oct 2022 14:58:26 GMT	New news: Soleo Health has added AMVUTTRA (vutrisiran) to its specialty pharmacy portfolio to treat adults with the polyneuropathy of hereditary transthyretin-mediated (hATTR) amyloidosis. #hmenews https://t.co/HzXT7ztvO8	0	0	7.06	neutral	221	No	Yes	No	Yes	US
85632	Tue 11 Jun 2019 10:11:01 GMT	Tue 04 Oct 2022 13:21:07 GMT	Acute intermittent porphyria:5P'sPainful abdomenPolyneuropathyPsychological disturbancesPort wine-colored urinePrecipitated by drugs	5	44	177.78	neutral	137	No	No	No	No
215	Tue 15 Oct 2013 13:01:24 GMT	Mon 03 Oct 2022 16:48:07 GMT	Welcoming AMVUTTRAâ„¢ the latest addition to our growing specialty pharmacy portfolio for the treatment of polyneuropathy related to hereditary transthyretin-mediated (hATTR) amyloidosis: https://t.co/9UWn1kMV82 #AMVUTTRA #hATTR #SpecialtyPharmacy #SimplifyingComplexCare https://t.co/Ef2LV8CPrz	0	0	0.88	neutral	296	Yes	Yes	No	Yes	US
2774	Fri 05 Nov 2021 23:16:54 GMT	Mon 03 Oct 2022 03:11:07 GMT	@DawnAnd91320913 @kevinmu22221535 @EthicalSkeptic @RobertRiver67 @InfoGuru16 @nathaliejacoby1 @DineshDSouza That was Patisiran (Onpattro) in 2018 for polyneuropathy.	0	0	1.28	neutral	165	No	No	Yes	No	US
243	Thu 03 Sep 2020 22:40:53 GMT	Sun 02 Oct 2022 18:35:24 GMT	@Naomi_D_Harvey @Browserboo @dbkell Nato is what has made them better. Iâ€™m post-vaccination and I donâ€™t get better. I have a horrible cold in my feet and legs and I donâ€™t know if itâ€™s polyneuropathy or vascular. The feet are cold to the taco. Walk	0	1	0.13	neutral	313	No	No	Yes	No
4148	Fri 22 Oct 2010 17:09:32 GMT	Sun 02 Oct 2022 14:31:38 GMT	Our fresh paper on #copd and polyneuropathy! Link for #free full texthttps://t.co/AWmjUIafW6 https://t.co/qSUgLU4jHS	2	5	10.69	neutral	117	No	Yes	No	Yes
1035	Sun 19 Jul 2009 06:07:47 GMT	Sun 02 Oct 2022 11:32:54 GMT	Our fresh paper on #copd and polyneuropathy! Link for #free full text https://t.co/1jvUWOhIrQ https://t.co/umSGTgVieA	9	20	3.52	neutral	117	Yes	Yes	No	Yes	MD
4541	Sun 27 Sep 2015 07:59:32 GMT	Sun 02 Oct 2022 10:35:05 GMT	@MaryGR65 I have this symptom. I have small fiber polyneuropathy	0	0	2.29	neutral	64	No	No	Yes	No	IN
190	Sun 07 Sep 2008 13:31:28 GMT	Sun 02 Oct 2022 01:22:46 GMT	I can personally attest that diabetic polyneuropathy is a real pain.I HATE DIABETES!https://t.co/ntMfv3uVZC	0	0	0.68	negative	109	No	No	No	Yes	US
48	Sun 11 Sep 2022 13:05:52 GMT	Sat 01 Oct 2022 19:20:56 GMT	The beginnings of my art studio!ðŸŽ¨#brandi_bluebee #blueeyedbeauty #igotthis #dontworryigotthis #battlingmyownbrain #mybrainwontshutoff #immyownworstenemy #polyneuropathy #bipolar #anxiety #ptsd #fibrowarrior #fibromyalgia #chronicpain #chronicillness #meningioma https://t.co/NLb6tm0aBw	0	1	0.23	neutral	303	Yes	Yes	No	No	US
1691	Wed 15 Apr 2020 07:01:39 GMT	Fri 30 Sep 2022 06:37:17 GMT	Chronic inflammatory demyelinating polyneuropathy (CIDP) is a neurological disorder characterized by progressive weakness and impaired sensory function in the legs and arms.#immunology #allergy #Chronicinflamation #chronicpain #pain #neurologicaldisorders #immunity #disorder https://t.co/iYFPLx0gvO	0	13	4.57	negative	300	Yes	Yes	No	No
377	Tue 05 May 2009 02:10:25 GMT	Fri 30 Sep 2022 03:47:13 GMT	@KAllem54245146 @tkrumbine I am ok thanks - had to have minor surgery to remove my implanted chest IV port going to acupuncture for chemo-induced polyneuropathy Lymphedema stuff blah blah. Iâ€™m tired of cancer-related appts BUT so grateful to be cancer-f	0	2	0.19	neutral	305	No	No	Yes	No	US
49	Tue 16 Mar 2021 13:37:51 GMT	Fri 30 Sep 2022 00:34:00 GMT	#B6Toxicity is Small Fiber Polyneuropathy (#SFPN). Small Fiber Polyneuropathy attacks sensory autonomic and motor nerves and can often leave sufferers in a debilitating state. Learn more here: https://t.co/bigniZ4F4h https://t.co/TtjvRAPRNU	0	0	0.24	negative	242	Yes	Yes	No	Yes
642	Sun 17 Feb 2019 00:50:32 GMT	Fri 30 Sep 2022 00:26:16 GMT	Polyneuropathy mildly elevated liver enzymes pancytopenia and a variety of skin lesions -- arsenic toxicityGI symptoms neuropathy anemia -- lead poisoning	0	1	1.8	neutral	160	No	No	No	No	US
5653	Thu 10 Sep 2009 20:28:45 GMT	Thu 29 Sep 2022 21:11:08 GMT	@ctrssierra that's my feet. small fiber polyneuropathy. my feet are burning as i type. also creates restless legs which makes for horrific (lack of) sleep	0	2	2.88	negative	154	No	No	Yes	No	US
313	Fri 07 Mar 2014 14:08:14 GMT	Thu 29 Sep 2022 14:29:19 GMT	A cross-sectional #comparative study to compare prevalence severity and symptoms of Distal Symmetrical Polyneuropathy among adult patients with &amp; without diabetes in a primary care clinic| Annals of African Medical Research | #diabetes https://t.co/W3Q53cTu7s https://t.co/0NnIz5BZnT	0	2	1.2	neutral	295	Yes	Yes	No	Yes	IT
377	Thu 31 Dec 2009 16:25:19 GMT	Thu 29 Sep 2022 13:44:24 GMT	@LillyMedical If Lilly openly made commercials showing healthy appearing diabetics who suffer from the pain of chronic polyneuropathy AND use doctor-prescribed medication for pain do you know how many people would love Lilly? ~ #CPP with horrible neuropat	0	0	0.19	negative	285	No	Yes	Yes	No	US
514	Sat 02 Jul 2011 21:20:51 GMT	Thu 29 Sep 2022 12:27:46 GMT	Please check out our poster in #AAO2022 !We are reporting a correlation between of small fiber polyneuropathy symptoms and DED pain which could be a new lead in understanding the nature of the DED pain.Looking forward to meet you over there ! @YoungMDConnect @aao_ophth @HMSeye https://t.co/1RMPKuhKs7	1	6	1.55	neutral	303	Yes	Yes	Yes	No	US
85632	Tue 11 Jun 2019 10:11:01 GMT	Wed 28 Sep 2022 14:06:52 GMT	Acute intermittent porphyria:5P'sPainful abdomenPolyneuropathyPsychological disturbancesPort wine-colored urinePrecipitated by drugs	2	46	177.78	neutral	137	No	No	No	No
113	Sun 03 Jan 2021 09:35:25 GMT	Wed 28 Sep 2022 09:53:30 GMT	Statins and risk of polyneuropathy: a case-control study - PubMed https://t.co/Eqf6d0pMva	3	2	0.47	neutral	89	No	No	No	Yes
106	Wed 10 Jul 2019 00:00:27 GMT	Wed 28 Sep 2022 06:11:10 GMT	The study was repeated around 2017 by the same group with the same criteria but in a larger group and it found no association between statins and polyneuropathy. https://t.co/bqJ7kqWBgO	0	1	0.34	neutral	185	No	No	No	Yes	US
2038	Sat 03 Mar 2012 04:08:55 GMT	Tue 27 Sep 2022 17:22:00 GMT	Me 1 yr ago today:No longer on IV antibiotics.Now dialysis dependent (TuThSat)Out of ICUShowing evidence of critical polyneuropathyRecovery will be longMortality can be high due to development of pneumoniaPatient is arousable. No indication of cognitive function#COVID19	0	0	5.2	neutral	280	No	Yes	No	No	US
1140	Tue 30 Jan 2018 13:10:05 GMT	Tue 27 Sep 2022 17:03:48 GMT	Validation of the 2021 EAN/PNS diagnostic criteria for chronic inflammatory demyelinating polyneuropathy #neuropathhttps://t.co/bUx8xiCHgF	0	0	3.83	neutral	139	No	Yes	No	Yes	ES
2760	Thu 07 Dec 2017 18:07:39 GMT	Tue 27 Sep 2022 15:25:52 GMT	Congratulations to our Neurology chief resident Dr. Selina Mahmood on her poster presentation on Distal Symmetric Polyneuropathy (DSP) at #AANEM. You make us proud! @IramZamanDO https://t.co/eMaGU7ZBgI	0	6	9.02	positive	201	Yes	Yes	Yes	No	US
61216	Wed 25 Feb 2009 23:53:45 GMT	Tue 27 Sep 2022 14:53:05 GMT	Via @AANEMorg annual meeting: Study of peripheral #NervousSystem injuries reveals predominating patterns including distal symmetric #polyneuropathy: https://t.co/KJywBugfOJ#neurology #neurotwitter #NeurologyToday @AANmember @ClevelandClinic https://t.co/eOxWTgbJCN	3	5	172.02	neutral	267	Yes	Yes	Yes	Yes	US
14237	Fri 01 Mar 2013 17:39:21 GMT	Mon 26 Sep 2022 13:00:00 GMT	Clinicians should assess patients with #diabetes for peripheral neuropathic pain and ask about its effect on their function and quality of life. See our clinical guidelines and resources to learn more about painful diabetic polyneuropathy. https://t.co/7He1czC3wH	0	3	45.64	neutral	264	No	Yes	No	Yes
51	Thu 05 May 2022 14:45:08 GMT	Mon 26 Sep 2022 04:15:07 GMT	@AwakeAggie Polio. Same exact symptoms and when it doesn't go away with the first IVIG it's CIDP (chronic inflammatory demyelinating polyneuropathy). They have a syndrome or disease ready for all vaccine damage.	0	1	0.03	negative	211	No	No	Yes	No
100	Sat 18 Jun 2022 02:49:42 GMT	Sun 25 Sep 2022 14:52:42 GMT	Sharing the adverse events listed in Pfizer docs. AE#75: Anti-Myelin-Associated Glycoprotein Assoc Polyneuropathy. Polyneuropathy is characterized by damage to the peripheral nerves in roughly the same areas on both sides of the body. W/weakness numbness burning etc. https://t.co/vlC9YmUwn4	0	0	0.35	negative	294	Yes	No	No	No
4920	Thu 29 Apr 2010 04:20:22 GMT	Sat 24 Sep 2022 07:13:00 GMT	Read about Onpattro (Patisiran) an approved therapy by Alnylam Pharmaceuticals to treat familial amyloid polyneuropathy (FAP). https://t.co/g6frmh5TOe	0	0	12.74	neutral	151	No	No	No	Yes	AU
3	Mon 11 Jul 2022 09:55:25 GMT	Sat 24 Sep 2022 00:52:02 GMT	Peripheral polyneuropathy: what it is symptoms causes and treatment https://t.co/HnJCdqYva9 https://t.co/HnJCdqYva9	0	0	0.01	neutral	118	No	No	No	Yes
137	Mon 29 Feb 2016 12:04:38 GMT	Fri 23 Sep 2022 19:01:36 GMT	Validation of the 2021 EAN/PNS diagnostic criteria for chronic inflammatory demyelinating polyneuropathy https://t.co/miLzW2XGPx https://t.co/NFCRwEYeux	0	0	0.66	neutral	152	Yes	No	No	Yes
8702	Tue 25 Dec 2012 12:15:32 GMT	Fri 23 Sep 2022 19:01:06 GMT	Validation of the 2021 EAN/PNS diagnostic criteria for chronic inflammatory demyelinating polyneuropathy https://t.co/4Evfg2skDQ https://t.co/PBc32ktAlp	0	4	29.21	neutral	152	Yes	No	No	Yes	ES
171	Mon 06 Dec 2021 07:47:00 GMT	Fri 23 Sep 2022 11:09:03 GMT	@GhostWilber @WUTangKids It could be chronic inflammatory demyelinating polyneuropathy	0	0	0.1	neutral	86	No	No	Yes	No	FR
3839	Tue 22 Jul 2014 16:21:08 GMT	Fri 23 Sep 2022 10:09:01 GMT	An interesting case report that examines the successful application of high frequency spinal cord stimulation for HIV and chemotherapy induced polyneuropathy. ðŸ“–https://t.co/BFLiyc0J5k#neuropathy #spinalcordstimulation #neuromodulation https://t.co/9YKGswCBn7	1	0	13.58	positive	263	Yes	Yes	No	Yes
843	Sat 04 Jul 2015 00:39:57 GMT	Fri 23 Sep 2022 02:33:22 GMT	I love this campaign #iamnotmisinformation because I also took two Pfizer shots and have had 17 months of pain difficulty walking sudden onset small fiber polyneuropathy rashes tachycardia and fatigue. https://t.co/MjNiQwengh	4	6	2.9	neutral	229	No	Yes	No	Yes	US
108	Thu 10 Oct 2019 15:47:46 GMT	Fri 23 Sep 2022 01:12:27 GMT	@JRBneuropsiq @PhilCorlett1 @RRitunnano Thanks that very interesting! Ill take a look. Hard to tell she had already had a negative covid PCR for a while when I saw her and was v ill. Initially she did present visual hallucinations but was delirious and ha	0	0	0.06	negative	318	No	No	Yes	No
484	Fri 20 Jan 2012 10:11:00 GMT	Thu 22 Sep 2022 22:10:45 GMT	@_mbdr_ thank you @_mbdr_ â€“ exactly that. I was in perfect health came down with flu in February 2016 (with severe pneumonia) and have been suffering from polyneuropathy ever since... Since then I get my flu shot every year.	1	12	0.24	negative	226	No	No	Yes	No	CH
79418	Thu 23 Jul 2009 18:30:49 GMT	Thu 22 Sep 2022 21:24:01 GMT	This study found no increased risk of Guillain-BarrÃ© syndrome recurrence and a low to negligible risk of worsening of chronic inflammatory demyelinating polyneuropathy or multifocal motor neuropathy related symptoms following #COVID-19 vaccination. https://t.co/7OdrsZZmB7 #CIDP https://t.co/idPmcxeCki	7	19	218.86	negative	303	Yes	Yes	No	Yes	US
1079	Thu 29 Dec 2011 03:52:57 GMT	Thu 22 Sep 2022 15:41:42 GMT	RAF Scores - Risk Adjustment Factor of diseases (Diabetes alone is worth very little but combine it w/a manifestation like polyneuropathy &amp; the value to the diabetes almost triplesâ€¦ plus you MAY have value in the manifestation - like PVD). This will be big ðŸ’µ in their pockets! https://t.co/G09nmsX5sQ	0	1	3.16	neutral	307	No	No	No	Yes	US
85632	Tue 11 Jun 2019 10:11:01 GMT	Thu 22 Sep 2022 14:51:13 GMT	Acute intermittent porphyria:5P'sPainful abdomenPolyneuropathyPsychological disturbancesPort wine-colored urinePrecipitated by drugs	11	45	177.78	neutral	137	No	No	No	No
2148	Mon 25 Oct 2010 16:18:06 GMT	Thu 22 Sep 2022 14:37:26 GMT	Open Access UCL Research: Muscle quantitative MRI as a novel biomarker in hereditary transthyretin amyloidosis with polyneuropathy: a cross-sectional study https://t.co/1R05xGRdsS	0	0	6.85	neutral	179	No	No	No	Yes
1	Sat 19 Feb 2022 07:53:27 GMT	Thu 22 Sep 2022 13:59:06 GMT	I am a 55 year old Canadian with mysterious health problems that the Medical system has no cure for. Only symptomatic relief idiopathic. The condition in Chronic Inflammatory Demyelinating Polyneuropathy. I don't want the jab. I chose the FLCC protocol. #TrudeauMustGoNow	0	1	0	negative	272	No	Yes	No	No
968	Fri 23 Mar 2012 04:29:59 GMT	Thu 22 Sep 2022 13:38:51 GMT	Hiperinsulinemia impairs nerve regeneration increases vulnerability to oxidative stress and inflammation which is associated with diabetic polyneuropathy #EASD2022 https://t.co/UDyEsaP6qK	1	8	3.3	negative	188	Yes	Yes	No	No	MX
0	Thu 11 Aug 2022 07:33:23 GMT	Thu 22 Sep 2022 09:33:48 GMT	Chronic Inflammatory Demyelinating Polyneuropathy (CIPD) TreatmentThe Chronic Inflammatory Demyelinating Polyneuropathy Treatment disease develops when the immune system mistakenly attacks myelin a protective layer on nerves.Read More- https://t.co/bthDzTK4AS https://t.co/xrzzTDF6WS	0	0	0	neutral	288	Yes	No	No	Yes
51	Tue 04 Aug 2015 13:34:01 GMT	Wed 21 Sep 2022 20:37:30 GMT	Reading about #panel gene testing. In peripheral #polyneuropathy panel testing is superior to single gene testing. #neurology #neuromuscular https://t.co/K8ZeRO6juF	0	1	0.18	neutral	166	No	Yes	No	Yes	US
95	Mon 20 Oct 2014 20:22:06 GMT	Wed 21 Sep 2022 18:32:29 GMT	@AdiG1993 It is a combination of progressive cerebellar degeneration and large fibre polyneuropathy. Both due to excessive alcohol consumption.Differential diagnosis would be paraneoplastic syndrome.	0	2	0.06	neutral	201	No	No	Yes	No	GB
2616	Mon 16 Nov 2015 15:54:24 GMT	Wed 21 Sep 2022 14:35:56 GMT	Recrudescence of severe polyneuropathy after receiving Pfizer-BioNTech COVID-19 vaccine in a patient with a historyâ€¦ https://t.co/OSoy4ZeeV4	0	0	6.52	neutral	140	No	No	No	Yes	US
1746	Mon 28 Nov 2016 01:24:08 GMT	Wed 21 Sep 2022 13:53:20 GMT	ðŸ“°Association of electrochemical skin conductance with neuropathy in chemotherapy-treated patientsâœ…Sudoscan results are not associated w subjective and objective measures of chemotherapy induced polyneuropathy severity and autonomic neuropathyhttps://t.co/nkKPb5GfhJ	2	9	5.61	neutral	270	No	No	No	Yes	US
44037	Mon 08 Jun 2009 20:19:31 GMT	Tue 20 Sep 2022 22:15:00 GMT	Vutrisiran has been approved by @EU_Commission for treatment of hATTR amyloidosis in adults with stage 1 or 2 #polyneuropathy. #NeuroTwitter https://t.co/AMcYpy6aK2	1	2	128.07	neutral	164	No	Yes	Yes	Yes
249477	Tue 21 Oct 2008 19:26:01 GMT	Tue 20 Sep 2022 21:15:00 GMT	Vutrisiran has been approved by @EU_Commission for treatment of hATTR amyloidosis in adults with stage 1 or 2 polyneuropathy. #MedTwitter https://t.co/gsvUmRF7qk	3	6	609.2	neutral	161	No	Yes	Yes	Yes	US
31413	Sun 17 Apr 2011 16:39:35 GMT	Tue 20 Sep 2022 20:29:19 GMT	Andy Vermaut shares:Vutrisiran Receives EU Approval for hAATR Amyloidosis: The RNAi therapeutic vutrisiran has been approved by the European Commission for hereditary transthyretin-mediated amyloidosis in adults with polyneuropathy on theâ€¦ https://t.co/Cjn3XHIWLB Thank you. https://t.co/On9ZqZ3Qnc	0	0	82.05	positive	298	Yes	No	No	Yes	BE
1476	Mon 17 Jun 2019 16:33:39 GMT	Tue 20 Sep 2022 19:32:08 GMT	#Lupus neurological symptoms: depression seizures cognitive dysfunction mood disorder cerebrovascular disease polyneuropathy anxiety	1	1	3.37	negative	138	No	Yes	No	No
323	Tue 12 Apr 2016 19:26:14 GMT	Tue 20 Sep 2022 18:10:21 GMT	Alnylam Receives Approval in Europe for AMVUTTRAÂ® (vutrisiran) for the Treatment of Hereditary Transthyretin-mediated (hATTR) Amyloidosis in Adult Patients with Stage 1 or Stage 2 Polyneuropathy - Neuro Central via BrainSights for iOS https://t.co/ah3huk13kf	0	0	1.22	neutral	258	No	No	No	Yes
1807	Wed 14 Jul 2010 12:02:43 GMT	Tue 20 Sep 2022 13:51:22 GMT	https://t.co/BupIeG2ifE Alnylam Receives Approval in Europe for AMVUTTRA (vutrisiran) for the Treatment of Hereditary Transthyretin-mediated (hATTR) Amyloidosis in Adult Patients with Stage 1 or Stage 2 Polyneuropathy	0	0	5.86	neutral	217	No	No	No	Yes
2931	Wed 21 Mar 2018 03:21:53 GMT	Tue 20 Sep 2022 11:06:24 GMT	Alnylam Receives Approval in Europe for AMVUTTRAÂ® (vutrisiran) for the Treatment of Hereditary Transthyretin-mediated (hATTR) Amyloidosis in Adult Patients with Stage 1 or Stage 2 Polyneuropathy https://t.co/yje2l1SW12 https://t.co/ARHV1Rc839	0	0	10.9	neutral	242	Yes	No	No	Yes
327	Wed 02 Feb 2022 02:23:28 GMT	Tue 20 Sep 2022 11:04:37 GMT	$ALNY - https://t.co/Ta1VisgSpe - Alnylam Receives Approval in Europe for AMVUTTRAÂ® (vutrisiran) for the Treatment of Hereditary Transthyretin-mediated (hATTR) Amyloidosis in Adult Patients with Stage 1 or Stage 2 Polyneuropathy	0	0	1.23	neutral	228	No	No	No	Yes
558	Wed 27 Nov 2019 21:21:43 GMT	Tue 20 Sep 2022 11:04:05 GMT	#Company_News_ Alnylam Receives Approval in Europe for AMVUTTRAÂ® (vutrisiran) for the Treatment of Hereditary Transthyretin-mediated (hATTR) Amyloidosis in Adult Patients with Stage 1 or Stage 2 Polyneuropathy https://t.co/hWau5PxTNC https://t.co/FAC70HioHi https://t.co/yUGJIAYIME	0	0	2.32	neutral	281	Yes	Yes	No	Yes
251	Thu 12 May 2022 12:21:11 GMT	Tue 20 Sep 2022 11:00:25 GMT	$ALNY Alnylam Receives Approval In Europe For AMVUTTRAÂ® (vutrisiran) For The Treatment Of Hereditary Transthyretin-mediated (hATTR) Amyloidosis In Adult Patients With Stage 1 Or Stage 2 PolyneuropathyStock News Alerts In Bio	0	0	0.87	neutral	226	No	No	No	No
7466	Sat 25 Apr 2020 13:11:29 GMT	Tue 20 Sep 2022 11:00:19 GMT	$ALNY Alnylam Receives Approval in Europe for AMVUTTRAÂ® (vutrisiran) for the Treatment of Hereditary Transthyretin-mediated (hATTR) Amyloidosis in Adult Patients with Stage 1 or Stage 2 Polyneuropathyhttps://t.co/f5Bjm4Fu7H	0	0	21.29	neutral	224	No	No	No	Yes
207	Fri 14 May 2021 20:34:04 GMT	Tue 20 Sep 2022 11:00:08 GMT	$ALNY Alnylam Receives Approval in Europe for AMVUTTRAÂ® (vutrisiran) for the Treatment of Hereditary Transthyretin-mediated (hATTR) Amyloidosis in Adult Patients with Stage 1 or Stage 2 Polyneuropathy https://t.co/Ld4HUovNVu	0	0	0.81	neutral	226	No	No	No	Yes
46	Fri 30 Jan 2009 19:24:29 GMT	Mon 19 Sep 2022 15:29:40 GMT	@Jen51981570 @_HowSweetItIs__ I understand. I too suffer from painful polyneuropathy in my hands and feet dating back to 2010 following a Med error wherein I was given a 2nd dose of H1N1 vaccine instead of the regular flu shot. I am in recovery from r	0	0	0.03	negative	299	No	No	Yes	No	US
509	Tue 10 Nov 2009 19:22:45 GMT	Mon 19 Sep 2022 01:49:58 GMT	COVID-19-induced exacerbation of chronic inflammatory demyelinating polyneuropathy https://t.co/oPIA4niVQd	0	0	1.85	neutral	106	No	No	No	Yes
1801	Thu 30 Dec 2010 14:11:33 GMT	Sun 18 Sep 2022 23:49:01 GMT	Orthostatic tremors intractable migraines adhesive Arachnoiditis asymmetric demyelinating peripheral polyneuropathy those are just a few of the things I deal with now. Went from a healthy personal trainer to this. Iâ€™m good to walk some days	0	0	4.15	positive	243	No	No	No	No	US
564	Wed 19 Dec 2018 08:54:13 GMT	Sun 18 Sep 2022 22:50:36 GMT	@ultimape the new treatment for familial amyloid polyneuropathy is crispr'ing the thyroxine and vitamin a transporter that's built wrong and clogs everything up away but wouldn't it be better to put a functioning gene in ðŸ¤”	0	0	0.35	neutral	224	No	No	Yes	No
18	Wed 17 Nov 2021 03:51:00 GMT	Sat 17 Sep 2022 23:31:34 GMT	@drsimonegold As a former researcher myself I avoided the mRNA versions and opted for the regular vector vaccine by J+J. Two weeks after I awoke with numbness and tingling in both arms and legs and bad back pain. It persists now at 13 months. Dx: acute	0	0	0.01	negative	287	No	No	Yes	No	US
559	Mon 11 Jun 2012 15:31:50 GMT	Sat 17 Sep 2022 15:56:50 GMT	doctors withholding information &amp; diagnoses is medical neglect. full stop.there is no reason that i was diagnosed with hearing loss 3 years ago (&amp; again later from a different doc) &amp; only just found out recently on my own. &amp; my polyneuropathy.do better.#KnivesOutSpoonies	1	7	1.61	negative	295	No	Yes	No	No	US
10125	Mon 20 Apr 2009 19:37:08 GMT	Sat 17 Sep 2022 12:15:01 GMT	ðŸ“ Treat or wait and see? An expert weighs in on chronic inflammatory demyelinating polyneuropathy initial management. #MedEd #CME #MedTwitter #NeuroTwitter #CIDPðŸ–¥ï¸ https://t.co/avHJKtqHmu https://t.co/iehiZAAEpg	1	2	40.13	neutral	214	Yes	Yes	No	Yes
44037	Mon 08 Jun 2009 20:19:31 GMT	Sat 17 Sep 2022 10:15:00 GMT	ðŸ“ Treat or wait &amp; see? An expert weighs in on chronic inflammatory demyelinating polyneuropathy initial management. #MedEd #CME #MedTwitter #NeuroTwitter #CIDPðŸ–¥ï¸ https://t.co/YYC1vZFc73 https://t.co/1i6CKLn4AE	1	7	153.69	neutral	216	Yes	Yes	No	Yes
6051	Fri 08 Jan 2010 16:21:10 GMT	Sat 17 Sep 2022 10:15:00 GMT	ðŸ“ Treat or wait and see? An expert weighs in on chronic inflammatory demyelinating polyneuropathy initial management. #MedEd #CME #MedTwitter #Surgery #CIDPðŸ–¥ï¸ https://t.co/gMR8PaPXI8 https://t.co/OwgMwJYQZ2	0	0	24.97	neutral	209	Yes	Yes	No	Yes
140	Thu 24 Aug 2017 05:29:49 GMT	Sat 17 Sep 2022 00:18:02 GMT	Chronic inflammatory demyelinating polyneuropathy following treatment with peglated interferon -2a for chronic hepatitis C virus infection https://t.co/bLxQmUc9tt	0	0	0.57	neutral	162	No	No	No	Yes	US
85632	Tue 11 Jun 2019 10:11:01 GMT	Fri 16 Sep 2022 23:07:10 GMT	Acute intermittent porphyria:5P'sPainful abdomenPolyneuropathyPsychological disturbancesPort wine-colored urinePrecipitated by drugs	10	50	177.78	neutral	137	No	No	No	No
11378	Sat 04 Nov 2017 22:50:57 GMT	Fri 16 Sep 2022 21:29:24 GMT	#ClinicalPearl Abdominal pain and many micro aneurysms in kidneys and likely abdominal arteries such as SMA. Pt may be HepBcAb and HepBsAg positive. ANCAs are neg. Maybe mononeuritis multiplex or stocking &amp;glove polyneuropathy. RARE now. Lots of hints. https://t.co/Tx6Xdf0g6H	3	18	31.21	neutral	280	No	Yes	No	Yes
1739	Tue 02 Nov 2010 17:20:59 GMT	Fri 16 Sep 2022 20:07:12 GMT	No new safety events were reported for the #hATTR therapy. Earlier this year Intellia posted longer-term #polyneuropathy data this therapy. $NTLA is now evaluating designs for pivotal tests in both polyneuropathy and #cardiomyopathy. https://t.co/j0m6BMMDs1 $NTLA	0	1	1.07	neutral	265	No	Yes	No	Yes	US
379	Sun 01 Oct 2017 19:45:13 GMT	Fri 16 Sep 2022 18:19:58 GMT	@nytimes CIDP Chronic Inflammatory Demyelinating Polyneuropathyâ€¦a chronic version of GBSâ€¦caused byâ€¦ â€”x	0	0	0.21	neutral	102	No	No	Yes	No	US
6764	Wed 29 Jul 2015 19:22:19 GMT	Fri 16 Sep 2022 15:15:54 GMT	@Take_Out_Box I have an update on this after the call. There were some safety issues in the study. Severely elevated enzymes in a polyneuropathy patient and an infusion-site reaction in a cardiomyopathy patient.	0	1	4.16	neutral	211	No	No	Yes	No	US
1006	Sun 05 Jul 2009 18:24:41 GMT	Fri 16 Sep 2022 13:26:29 GMT	@CurvyMissMia difficulty eating red meat stinks and tastes bad unexpected and uncontrollable diarrheaâ€¦recently diagnosed with Gastroparesis axonal polyneuropathy essential tremors (they thought I had Bells Palsey it was a stroke) vascular cognitive impa	0	0	0.53	negative	260	No	No	Yes	No	US
15690	Thu 10 Nov 2011 12:00:58 GMT	Fri 16 Sep 2022 11:40:55 GMT	$NTLA also with update on NTLA-2001 in TTR amyloidosis this time cardiomyopathy. As in polyneuropathy robust ~90% kd at 0.7mg/kg (~go forward dose). Competes with $ALNY's RNAi which achieves similar TTR kd.https://t.co/dRg9S1TF3P	2	6	41.66	neutral	236	No	No	No	Yes	UA
293	Sat 18 Apr 2015 10:28:20 GMT	Fri 16 Sep 2022 05:30:59 GMT	âœï¸â¬†ï¸â¬†ï¸ Univariate predictors of ATTRv in ATTR-CM elderly patients included: female sex African ancestry polyneuropathy and eye symptoms	0	2	0.18	neutral	138	No	No	No	No
88	Sat 06 Nov 2021 03:18:31 GMT	Thu 15 Sep 2022 22:53:01 GMT	@cinderj26 My heart breaks for youðŸ’”ðŸ˜¢. He looks so sweet. We have a 13 year old lab here who was recently diagnosed with GOLPP (geriatric onset laryngeal paralysis polyneuropathy) and it is tearing me apart. They are with us so briefly and give us so	0	1	0.05	positive	262	No	No	Yes	No
136	Sun 30 Jan 2022 06:31:23 GMT	Thu 15 Sep 2022 11:49:15 GMT	Intravenous Immunoglobulins Market Growth and Future Analysis : Report 2022 https://t.co/b7qWPLIydK In terms of indication the report classifies the global market in primary immunodeficiency chronic inflammatory demyelinating polyneuropathy (CIDP)Â ...	0	0	0.43	neutral	254	No	No	No	Yes	US
1476	Mon 17 Jun 2019 16:33:39 GMT	Thu 15 Sep 2022 10:05:31 GMT	#Lupus neurological symptoms: depression seizures cognitive dysfunction mood disorder cerebrovascular disease polyneuropathy anxiety	0	0	3.37	negative	138	No	Yes	No	No
100	Mon 27 May 2013 05:14:45 GMT	Thu 15 Sep 2022 00:21:51 GMT	@TheLeapingLemur @WaywardSarah88 I was 41 recently abandoned by my husband and in serious economical distress not to talk about my devastating diagnosis of CIDP( Chronic inflammatory demyelinating polyneuropathy). SPN and specially Jensen became the ancho	0	5	0.06	negative	311	No	No	Yes	No
1450	Wed 07 Jan 2009 01:00:40 GMT	Wed 14 Sep 2022 20:16:33 GMT	Two years ago today I was in the hospital. At the time the neurologists were trying to rule out a stroke. They did not find a stroke but what did happen has changed my life. In the early morning hours two years ago I had a polyneuropathy event 1/3	0	2	3.34	neutral	248	No	No	No	No
210	Fri 26 May 2017 08:41:41 GMT	Wed 14 Sep 2022 20:11:54 GMT	hATTR in CreteðŸ‡¬ðŸ‡·. ðŸ‘‰The most prevalent TTR variant detected was p.Val50Met affecting 19 patients and causing a rather consistent phenotype characterized by predominant polyneuropathy of early adult onset (median age of symptom onset: 30 years).https://t.co/ewswr9dgce	0	0	0.75	neutral	272	No	No	No	Yes	GR
2592	Wed 17 Mar 2021 20:37:38 GMT	Wed 14 Sep 2022 15:00:05 GMT	Patients with late-onset #HereditaryTransthyretinAmyloidosis who have a predominant p.A117S mutation tend to develop #Cardiomyopathy regardless of the clinical severity of #Polyneuropathy. Study: @ANA_journalsÂ @TheNewANA1Â https://t.co/ZgrIvQuL83 #hATTR #CardioTwitter #MedTwitter https://t.co/X6Z6KkYpL3	1	2	9.53	neutral	303	Yes	Yes	Yes	Yes	US
3038	Mon 27 Aug 2012 20:11:07 GMT	Wed 14 Sep 2022 04:16:37 GMT	Treatment of patients with mild to moderate symptoms of vitamin B12 deficiency (e.g. mild anaemia dysaesthesia/paraesthesias polyneuropathy depression) is with once-daily oral cyanocobalamin or once-monthly parenteral cyanocobalamin depending on clinician preference.	1	1	1.7	neutral	272	No	No	No	No
7337	Sun 29 Dec 2013 19:10:32 GMT	Wed 14 Sep 2022 01:44:01 GMT	@LippyJimmy @StillAliveWell @DearAuntCrabby Sending prayers Jimmy. I hope the pain from the polyneuropathy subsides &amp; you can feel more comfortable soon. ðŸ™ðŸ™	1	2	3.34	neutral	163	No	No	Yes	No	US
21746	Sat 18 Jan 2020 22:13:36 GMT	Tue 13 Sep 2022 23:56:43 GMT	@LippyJimmy @Rox_annah @digitalgypsie @jill_hope @WOLFwisdom58 @criteria681 @DSKnyc1 @MaryBittel1 @stljodi @CheckBalance7 @blueeyedblue_47 @tamaracalif @SusanThibodaux @allensj18 @deniseparashac @Rabbit53402599 @dnewbern01 @boogykas @CirclesSpinning @Papa	2	4	9.85	negative	892	No	No	Yes	Yes	CA
10618	Mon 12 Jan 2009 01:52:37 GMT	Tue 13 Sep 2022 22:51:39 GMT	@StillAliveWell @DearAuntCrabby Would it be ok to ask for prayers for myself? I'm really struggling with some awful pain from chemotherapy induced polyneuropathy as well as two neuroma in my feet. Thank you in advance.	2	7	4.68	negative	218	No	No	Yes	No	US
372	Mon 09 Mar 2009 20:51:13 GMT	Tue 13 Sep 2022 21:59:20 GMT	@magicaldotpapi I have endometriosis hydrocephaly interstitial cystitis degenerative disc disease polyneuropathy and several other chronic illnesses. About a dozen and a half surgeries too.I appreciate your help so much! I signed up and subscribed to #Byt	0	0	0.19	positive	295	No	Yes	Yes	No
2	Mon 08 Feb 2010 23:50:25 GMT	Tue 13 Sep 2022 17:57:58 GMT	ICD-11 code: 8C01.3;;;;;;;;;;;;;;;
0	0	0.01	neutral	No	No	No	Yes	New York	40742185	-73992602	US	New York;;;;;;;;;;;;;;;
430	Tue 04 Sep 2018 21:52:54 GMT	Tue 13 Sep 2022 05:06:38 GMT	@SouLJOo0oOurney @SafetyFirst____ Itâ€™s Guillain-Barreâ€™ Syndrome. aka Acute Inflammatory Demyelinating Polyneuropathy. Please stop spouting nonsense about the devastating illness I have survived not once but twice.	1	2	0.26	negative	214	No	No	Yes	No	CA
306	Thu 30 Jan 2020 16:25:37 GMT	Mon 12 Sep 2022 23:28:40 GMT	@AaronGoodman33 CANOMAD syndrome is a rare chronic immune-mediated demyelinating polyneuropathy. CANOMAD stands for Chronic Ataxic Neuropathy Ophthalmoplegia IgM paraprotein Cold Agglutinins Disialosyl antibodies.	0	2	0.16	neutral	213	No	No	Yes	No	DO
1492	Tue 14 Sep 2021 15:11:14 GMT	Mon 12 Sep 2022 20:47:40 GMT	@Whoreal52649819 @POTUS Iâ€™m not sure if I got your entire message. I do not suggest getting vaccines for children nor adults. More vaccine injuries are occurring myocarditis perry carditis polyneuropathy and much more. The CDC has let people know if the	0	0	0.71	neutral	278	No	No	Yes	No
9350	Fri 13 Jul 2012 16:46:26 GMT	Mon 12 Sep 2022 15:07:54 GMT	Michael Klim is back! In this episode he discusses his journey being diagnosed with chronic inflammatory demyelinating polyneuropathy (CIDP) and how it has affected his life. As well as Popovici Thorpey Hoogie and being inducted into the 2022 ISHOF!https://t.co/Jhd7l0XELG https://t.co/1sUXgukotk	3	14	29.34	neutral	303	Yes	No	No	Yes	US
978	Thu 10 Aug 2017 16:53:58 GMT	Mon 12 Sep 2022 15:01:06 GMT	Based on these data @ionispharma and @AstraZeneca declared their intention to file a NDA to the @US_FDA for eplontersen to treat hereditary transthyretin-mediated amyloid #polyneuropathy.https://t.co/eqR8w9WdTp	0	0	3.54	neutral	212	No	Yes	Yes	Yes	US
148	Fri 23 Sep 2016 05:47:06 GMT	Mon 12 Sep 2022 06:04:30 GMT	disco elysium realism wins - my mom's (failed) stint at sobriety had her smelling like she was drunk even when she hadn't drank body just reeking of ketones while her metabolism slowly tried to reset itself following alcoholic polyneuropathy induced by malnutrition https://t.co/9YbcoDug25	0	0	0.46	neutral	290	No	No	No	Yes
85632	Tue 11 Jun 2019 10:11:01 GMT	Sat 10 Sep 2022 23:51:04 GMT	Acute intermittent porphyria:5P'sPainful abdomenPolyneuropathyPsychological disturbancesPort wine-colored urinePrecipitated by drugs	3	28	177.78	neutral	137	No	No	No	No
15690	Thu 10 Nov 2011 12:00:58 GMT	Sat 10 Sep 2022 11:58:43 GMT	@Quantumup1 Not all of $26B mc is due to TTR franchise but $9B due to cardiomyopathy data add another $9B for polyneuropathy franchise. $alny bleeding cash $amlx could be cash-flow positive in year or 2.$alny $amlx	0	1	7.57	neutral	219	No	No	Yes	No	UA
509	Tue 10 Nov 2009 19:22:45 GMT	Sat 10 Sep 2022 03:52:07 GMT	Exacerbation of chronic inflammatory demyelinating polyneuropathy in concomitance with COVID-19 https://t.co/IvV9xyyoD0	0	0	1.85	neutral	119	No	No	No	Yes
18268	Fri 08 Jan 2010 16:13:39 GMT	Fri 09 Sep 2022 20:11:02 GMT	Join experts September 22nd as they discuss factors involved in selecting an appropriate therapy for the management of Chronic inflammatory demyelinating polyneuropathy. Click the link for details: https://t.co/GjkjC9Db9n https://t.co/W2gIcfG1pv	0	0	68.8	positive	245	Yes	No	No	Yes
376	Tue 04 Feb 2014 21:20:52 GMT	Fri 09 Sep 2022 19:17:31 GMT	@SawakoSono I got distal chronic acquired demyelinating polyneuropathy postural orthostatic tachycardia syndrome posterior tibial tendinopathy connective tissue disorder snd painful small fiber sensory polyneuropathy from the vaccine but go you I guess	0	0	0.24	negative	256	No	No	Yes	No
46	Sun 23 Aug 2015 04:42:57 GMT	Fri 09 Sep 2022 17:58:58 GMT	#IVIG #IVIGLyme #IVIGLymeDisease #IVIGBartonella #gamunex #polyneuropathy #polyradiculoneuropathy Lyme patients deserve EQUAL RECOGNITION that is EQUITABLE TO all OTHER CRITICAL HEALTH CONDITIONS in ALL PUBLIC LISTINGS.FAILURE TO TREAT = HARM!!!	0	1	0.03	neutral	260	No	Yes	No	No	US
46	Sun 23 Aug 2015 04:42:57 GMT	Fri 09 Sep 2022 17:58:26 GMT	GAMUNEX-C is a formulation that may meet the needs of a variety of patient types with chronic inflammatory demyelinating polyneuropathy (CIDP) primary immunodeficiency disease (PIDD) and idiopathic thrombocytopenic purpura (ITP)#Gamunex	0	1	0.03	neutral	239	No	Yes	No	No	US
1476	Mon 17 Jun 2019 16:33:39 GMT	Fri 09 Sep 2022 14:38:28 GMT	Lupus neurological symptoms: depression seizures cognitive dysfunction mood disorder cerebrovascular disease polyneuropathy anxiety	0	3	3.37	negative	137	No	No	No	No
137	Mon 29 Feb 2016 12:04:38 GMT	Thu 08 Sep 2022 18:36:34 GMT	Application of the 2021 EAN/PNS criteria for chronic inflammatory demyelinating polyneuropathy https://t.co/3C38zNpoep https://t.co/BGeMYTvrwO	0	0	0.66	neutral	142	Yes	No	No	Yes
8702	Tue 25 Dec 2012 12:15:32 GMT	Thu 08 Sep 2022 18:36:34 GMT	Application of the 2021 EAN/PNS criteria for chronic inflammatory demyelinating polyneuropathy https://t.co/qj8fisyh03 https://t.co/j2jl9PBP34	0	0	29.21	neutral	142	Yes	No	No	Yes	ES
27	Tue 10 Mar 2020 14:20:21 GMT	Thu 08 Sep 2022 17:34:09 GMT	@Focus_DanielSan @xross_platform @SteveBarclay @moderna_tx @pfizer Drugs are abandoned all the time by phrama - billions are spent on therapy that is binned. Are you referring to the first mRNA vaccine trials 2015 for flu or patisiran in 2018 approved fo	0	0	0.02	neutral	325	No	No	Yes	No
73	Wed 18 Nov 2020 03:38:39 GMT	Wed 07 Sep 2022 22:26:20 GMT	@DurhamFella post-covid polyneuropathy is a thing it's a thing with any viral disease but esp. so with covid. it's debilitating and painful.	0	2	0.04	negative	142	No	No	Yes	No	US
1091	Sun 07 Sep 2014 10:17:12 GMT	Wed 07 Sep 2022 14:31:03 GMT	IoN UCL PubMed: Muscle quantitative MRI as a novel biomarker in hereditary transthyretin amyloidosis with polyneuropathy: a cross-sectional study https://t.co/is9jma057a	0	0	3.71	neutral	169	No	No	No	Yes	US
1361	Thu 02 Jun 2016 05:49:25 GMT	Wed 07 Sep 2022 14:30:30 GMT	#Polyneuropathy in #Diabetes by Sasha Smith et al.https://t.co/syEx2gqcjF https://t.co/843e4JJo3B	0	0	4.61	neutral	99	Yes	Yes	No	Yes	CH
6939	Thu 03 Apr 2014 00:13:40 GMT	Wed 07 Sep 2022 06:38:07 GMT	Agents available currently (tafamidis 20 mg for polyneuropathy isnt approved in the US) #ISA_2022 https://t.co/udDv5i2fHZ	0	0	4.27	neutral	122	Yes	Yes	No	No	US
6	Mon 28 Feb 2022 05:40:39 GMT	Wed 07 Sep 2022 03:06:03 GMT	@TeaTimeTroy @AQUARIUS_UK @carlbildt Possibel polyneuropathy or maybe a herniated disc	0	0	0	neutral	86	No	No	Yes	No
594	Wed 09 Mar 2011 23:28:40 GMT	Tue 06 Sep 2022 21:48:04 GMT	@ifixhearts proteins or polypeptide fragments-&gt;identified capable of polymerising into amyloid fibrils; at present28 different amyloidogenic proteins-&gt;linked to various acquired &amp; hereditary disorders including Alzheimerâ€²s DMII polyneuropathy	0	0	0.38	neutral	299	No	No	Yes	Yes	US
136	Sun 30 Jan 2022 06:31:23 GMT	Tue 06 Sep 2022 09:54:49 GMT	With 6.2% CAGR Intravenous Immunoglobulins Market Size - GlobeNewswire https://t.co/p9nY0p9PK8 In terms of indication the report classifies the global market in primary immunodeficiency chronic inflammatory demyelinating polyneuropathy (CIDP)Â ...	0	0	0.43	neutral	250	No	No	No	Yes	US
223	Thu 05 May 2022 13:53:37 GMT	Mon 05 Sep 2022 20:32:30 GMT	@ChrisInToronto1 @AnciraBecky @AlisaValdesRod1 @EricTopol @jclinicalinvest Yes it was all OK it was only MCAS that triggered a citokine storm and I got my polyneuropathy since :( I hate this day :(	0	2	0.12	neutral	198	No	No	Yes	No	FR
28	Thu 08 Aug 2019 10:11:49 GMT	Mon 05 Sep 2022 11:50:46 GMT	Growth of the #plasmatherapy market is driven by rise in prevalence of life-threatening #diseases which includes various #neurological system disorders such as chronic inflammatory demyelinating polyneuropathy https://t.co/1mQLjoGUx6	0	0	0.1	neutral	236	No	Yes	No	Yes
85632	Tue 11 Jun 2019 10:11:01 GMT	Mon 05 Sep 2022 00:32:35 GMT	Acute intermittent porphyria:5P'sPainful abdomenPolyneuropathyPsychological disturbancesPort wine-colored urinePrecipitated by drugs	8	36	177.78	neutral	137	No	No	No	No
620	Mon 12 Apr 2021 21:43:55 GMT	Sun 04 Sep 2022 21:15:51 GMT	@MaddieVasiliev Chronic pain conditions especially neuropathy can become exacerbated in the places baby puts pressure or in general as baby grows. I couldn't find one person online who's talked about polyneuropathy in pregnancy. It got scary sometimes.	0	2	0.34	negative	254	No	No	Yes	No
509	Tue 10 Nov 2009 19:22:45 GMT	Sun 04 Sep 2022 15:23:38 GMT	Cureus | A Rare Case of COVID-19-Induced Chronic Demyelinating Polyneuropathy https://t.co/VwX1uOrxw2	0	0	1.85	neutral	101	No	No	No	Yes
44	Thu 05 Mar 2020 20:58:42 GMT	Sun 04 Sep 2022 10:44:43 GMT	In diabetic peripheral polyneuropathy clinical symptoms appear first in the longest nerves(feet). This is called Length dependent axonopathy	0	2	0.15	neutral	141	No	No	No	No
368	Mon 05 Oct 2015 21:17:58 GMT	Sat 03 Sep 2022 23:37:29 GMT	@beepboopbeta As you know Iâ€™ve been through this same thing. The heat exasperated my nerve issue/sciatica and now I have polyneuropathy in my left foot ðŸ™ƒ	0	1	0.19	neutral	154	No	No	Yes	No
1476	Mon 17 Jun 2019 16:33:39 GMT	Sat 03 Sep 2022 16:59:42 GMT	#Lupus neurological symptoms: depression seizures cognitive dysfunction mood disorder cerebrovascular disease polyneuropathy anxiety	1	0	3.37	negative	138	No	Yes	No	No
888	Wed 20 Jul 2022 04:43:01 GMT	Sat 03 Sep 2022 14:29:10 GMT	@SmartySandy @J30607610 @TakeWeightOffMD @G_Commish @farid__jalali I also have polyneuropathy; however that can be bc of raynauds as its a microvascular disease and pn can be a microneuropathy disease...something we are also seeing w covid. I'm feeling so	1	3	0.58	neutral	309	Yes	No	Yes	No
368	Tue 07 Aug 2007 07:27:29 GMT	Sat 03 Sep 2022 13:19:50 GMT	Statins vs polyneuropathyâ€” Odds ratio linking idiopathic polyneuropathy with statin use 3.7 (1.8/7.6) for all cases 14.2 (5.3/38) for definite casesâ€” For patients treated with statins for â‰¥2 years OR of definite idiopathic polyneuropathy 26.4 (7.8/45)https://t.co/JtdFNYRnl1	0	0	1.35	neutral	278	No	No	No	Yes
227	Mon 08 Nov 2021 16:09:27 GMT	Sat 03 Sep 2022 06:34:10 GMT	Acute intermittent porphyria:5P'sPainful abdomenPolyneuropathyPsychological disturbancesPort wine-colored urinePrecipitated by drugs #mbbs #medicalmnemonics #NEETPG #championmed	0	1	0.61	neutral	183	No	Yes	No	No
613	Fri 29 Jun 2018 20:22:08 GMT	Sat 03 Sep 2022 06:27:09 GMT	@championmedin Acute intermittent porphyria:5P'sPainful abdomenPolyneuropathyPsychological disturbancesPort wine-colored urinePrecipitated by drugs #mbbs #medicalmnemonics #NEETPG #championmed	0	0	0.3	neutral	199	No	Yes	Yes	No	IN
5653	Thu 10 Sep 2009 20:28:45 GMT	Sat 03 Sep 2022 04:32:01 GMT	@MrkStdngr @Rainbow_Bodies @ForensicMHSA Do you have neuropathy? My neuro doc used that as basis for #ivig approval vs (or plus) #longcovid. I have small fiber polyneuropathy +LC. (US context)	0	4	2.88	neutral	192	No	Yes	Yes	No	US
1801	Thu 30 Dec 2010 14:11:33 GMT	Sat 03 Sep 2022 00:38:29 GMT	@Heather98323492 Iâ€™m fused from L3 to S1 my left leg goes numb and tingles all the time from asymmetric demylinating peripheral polyneuropathy now it sucks. Get it checked out	0	0	4.15	negative	175	No	No	No	No	US
796	Sat 12 Nov 2011 18:12:45 GMT	Fri 02 Sep 2022 18:00:06 GMT	@KTKINGbooks Likely related to Polyneuropathy now	0	0	0.43	neutral	49	No	No	Yes	No	PL
169	Thu 08 Aug 2013 15:49:48 GMT	Thu 01 Sep 2022 21:15:41 GMT	+Prevalence+of+Chronic+Axonal+Polyneuropathy+Increases+with+Age+and+Time+%3a+Neurology+Today https://t.co/1O2XNSoX0y	0	0	0.52	neutral	116	No	No	No	Yes	ES
246	Mon 03 Jan 2022 21:39:39 GMT	Thu 01 Sep 2022 20:44:57 GMT	Kasra suffers from polyneuropathy a progressive nerve disease!Despite his condition he was arrested in 2020 &amp; is being denied medical treatment.The complications of his illness include imbalance &amp; gradual numbness of the muscles that move the body#FreePoliticalPrisoners https://t.co/pO7bPOlSM7	0	0	0.84	negative	308	No	Yes	No	Yes	FR
1670	Fri 16 Dec 2016 20:15:22 GMT	Thu 01 Sep 2022 20:20:00 GMT	Political prisoner Kasra Bani Amerian suffers from polyneuropathy (nerve disease)Lack of treatment like occupational therapy physiotherapy&amp; acupuncture can lead to dangerous irreparable consequences which prison officials are deliberately denying him!#FreePoliticalPrisoners https://t.co/kXk2xqdiUo	3	1	5.29	negative	307	Yes	Yes	No	No
34	Mon 30 Dec 2019 04:16:33 GMT	Thu 01 Sep 2022 17:33:37 GMT	+Prevalence+of+Chronic+Axonal+Polyneuropathy+Increases+with+Age+and+Time+%3a+Neurology+Today https://t.co/euzI735vwj	0	0	0.12	neutral	116	No	No	No	Yes	US
189	Mon 22 Jul 2019 21:37:46 GMT	Thu 01 Sep 2022 15:44:58 GMT	polyneuropathy stops for nothing !!! including birthday shopping	0	1	0.12	neutral	64	No	No	No	No
1339	Mon 12 Aug 2013 05:20:15 GMT	Thu 01 Sep 2022 13:37:34 GMT	Newly FDA Approved AMVUTTRAâ„¢ for Treatment of hATTR Amyloidosis with PolyneuropathyRead more: https://t.co/OmtG7uGmvY#AMVUTTRA	0	1	3.52	neutral	128	No	Yes	No	Yes	AU
4541	Sun 27 Sep 2015 07:59:32 GMT	Thu 01 Sep 2022 11:10:49 GMT	@SonaliVaid @VarugheseDeepak @physio_twtr So true. Unfortunately not enough palliative and long term intractable pain care available here. have severe small fiber polyneuropathy and complex regional pain syndrome and have medical trauma because of repeat	1	3	2.29	negative	313	No	No	Yes	No	IN
4541	Sun 27 Sep 2015 07:59:32 GMT	Thu 01 Sep 2022 09:09:50 GMT	It's not my fault that i have multiple comorbid rare illness. It's not my fault that i am sick from last 20 years of my life. And things have worsened. I have small fiber polyneuropathy due to genetic illness. Dysautonomia crps due to medical negligence gastroparesis	0	16	2.29	negative	269	No	No	No	No	IN
47	Thu 30 Jun 2022 15:58:16 GMT	Wed 31 Aug 2022 19:22:56 GMT	Morgan died on October 11 2020 at his home in Danville California at the age of 77. He suffered from a non-specified polyneuropathy in the time leading up to his death.	1	0	0.03	negative	172	No	No	No	No	US
61216	Wed 25 Feb 2009 23:53:45 GMT	Wed 31 Aug 2022 15:00:27 GMT	Via @GreenJournal: Prevalence of chronic axonal polyneuropathy to grow by 25 percent or more over the next two decades based on expected age distributions and risk factors for the condition: https://t.co/IqLd8SDUbN#neurology #RotterdamStudy @AANMember @ErasmusMC https://t.co/CnHPTGQrH6	2	6	172.02	neutral	289	Yes	Yes	Yes	Yes	US
1322	Mon 23 Nov 2009 17:27:24 GMT	Wed 31 Aug 2022 14:45:35 GMT	Virtis Health offers therapy management services and treatments for patients with autoimmune disorders including chronic inflammatory demyelinating polyneuropathy multiple sclerosis and myasthenia gravis. https://t.co/hArmaby5PT	0	0	4.2	neutral	230	No	No	No	Yes	US
1456	Fri 09 Nov 2018 05:23:32 GMT	Tue 30 Aug 2022 19:19:47 GMT	@LunaRivera96 Probably Autoimmune in many cases. Iâ€™m Sjogrenâ€™s it has been shown to be related to small fiber polyneuropathy. Telling patients â€œyour brain is tricking youâ€ a.k.a.central sensitization is gaslighting. This blog post is worth a read.	1	3	0.9	neutral	273	No	No	Yes	Yes	US
32	Mon 28 Mar 2022 12:28:25 GMT	Tue 30 Aug 2022 12:36:12 GMT	Amvuttra (vutrisiran) is an RNAi therapeutic for the treatment of the polyneuropathy of hereditary transthyretin-mediated (hATTR) amyloidosis in adults.https://t.co/9CNWeWlKlF	0	0	0.11	neutral	176	No	No	No	Yes
85632	Tue 11 Jun 2019 10:11:01 GMT	Tue 30 Aug 2022 01:21:03 GMT	Acute intermittent porphyria:5P'sPainful abdomenPolyneuropathyPsychological disturbancesPort wine-colored urinePrecipitated by drugs	15	73	177.78	neutral	137	No	No	No	No
114	Wed 08 Dec 2021 18:13:19 GMT	Mon 29 Aug 2022 13:23:01 GMT	Diabetic sarcopenia - limited association to diabetic polyneuropathy in individuals with type 2 diabetesOn Neurodiab website a signaling of articles in #diabeticneuropathy by the Neurodiab Discovery team (https://t.co/QHRWMBMCad)The 33rd Publication News is by Anders Stouge https://t.co/vBDBBwy1iU	5	12	0.55	neutral	300	Yes	Yes	No	Yes
0	Sun 03 Oct 2021 15:56:06 GMT	Mon 29 Aug 2022 11:34:06 GMT	CIDP-Symmetric mixed sensorimotor polyneuropathy &gt;2 mos-T cell mediated hypersensitivity (Ab against mol exp at schwann cell-axon junction &amp; noncompact areas of myelin-recurrent-responsive to steroids	0	0	0	neutral	212	No	No	No	No
18268	Fri 08 Jan 2010 16:13:39 GMT	Mon 29 Aug 2022 09:11:02 GMT	Join experts September 22nd as they discuss factors involved in selecting an appropriate therapy for the management of Chronic inflammatory demyelinating polyneuropathy. Click the link for details: https://t.co/MlJbBkZb9r https://t.co/lT2aJKw6Ra	0	1	68.8	positive	245	Yes	No	No	Yes
2635	Wed 31 Aug 2011 16:45:43 GMT	Sun 28 Aug 2022 17:27:36 GMT	@Lazymedico24 @RahulBRaghav1 @Samkpatel_ @voice_of_hindu_ Critical illness polyneuropathy.	0	0	1.28	neutral	90	No	No	Yes	No
880	Fri 05 Nov 2010 12:29:21 GMT	Sun 28 Aug 2022 15:33:10 GMT	Him from back then I'm afraid. Aortic dissection too many pills COPD and polyneuropathy made a mess of my body. But I'm sure we'd have a beer together after ten seconds. ðŸ» https://t.co/zgLnWs6iCT	0	0	2.33	negative	202	No	No	No	Yes	NL
843	Sat 04 Jul 2015 00:39:57 GMT	Sun 28 Aug 2022 04:04:58 GMT	@robbystarbuck I went from a healthy triathlete and long distance biker to a needing a cane walker or wheelchair to go more than 2 blocks. I got sudden onset small fiber polyneuropathy. I want my life back. https://t.co/yPefR3DsIk	40	175	0.63	neutral	231	Yes	No	Yes	No	US
4153	Sat 14 Mar 2020 10:54:12 GMT	Sat 27 Aug 2022 17:09:41 GMT	3/@intelliatx has recently presented positive interim from the dose-escalation portion of $NTLA-2001â€™s polyneuropathy arm establishing deep reductions of disease-causing protein were sustained through 12 months following a single dose of NTLA-2001. Here is my ðŸ§µabout NTLA-2001ðŸ‘‡ https://t.co/ylhFfx2fP3	0	8	2.49	neutral	304	No	No	Yes	Yes
80	Fri 17 Jul 2015 10:12:01 GMT	Sat 27 Aug 2022 14:39:43 GMT	@Helma_science @AbrahamAubry @Dysautonomia @HerbertoDhanis @dysclinic If you don't have it you may be interested in this review of IG treatment for SFN (Schofield &amp;" Kemali).""How We Treat Autoimmune Small Fiber Polyneuropathy with Immunoglobulin Ther	0	4	0.07	neutral	284	No	No	Yes	Yes
19099	Mon 29 Mar 2010 19:55:07 GMT	Sat 27 Aug 2022 11:27:03 GMT	#Polyneuropathy remains a common comorbidity among patients with COPD. Better screening strategies are needed to identify the condition and improve patientsâ€™ QoL according to authors of a recent review. https://t.co/t0eUG6zcYs https://t.co/lGrRbRSwiT	1	2	71.76	positive	251	Yes	Yes	No	Yes	US
108	Tue 27 Jul 2021 12:32:29 GMT	Sat 27 Aug 2022 08:50:09 GMT	Is polyneuropathy associated with a distinct diabetes subgroup? Is hyperinsulinemia a main driver behind that association? Stop by poster number 16 at #icpe22 if you are interested in newest research within diabetic polyneuropathy ðŸ§‘â€ðŸŽ“ @DCEAarhus https://t.co/dUAAOKrLnI	1	23	0.37	neutral	273	Yes	Yes	Yes	No	DK
8231	Thu 22 Jan 2009 16:49:31 GMT	Fri 26 Aug 2022 19:27:03 GMT	#Polyneuropathy remains a common comorbidity among patients with #COPD. Better screening strategies are needed to identify the condition and improve patientsâ€™ QoL according to authors of a recent review. https://t.co/S2aZKSsfBu https://t.co/siWSERL2XG	1	0	32.22	positive	252	Yes	Yes	No	Yes	US
14996	Thu 05 Feb 2015 15:55:24 GMT	Fri 26 Aug 2022 14:00:00 GMT	UCHL1 #haploinsufficiency causes an #autosomaldominant #neurologic disorder with #spasticity #ataxia #polyneuropathy and #opticatrophy @Val3Cipriani https://t.co/Zje9LqziRH https://t.co/vBPBr4f4QC	4	7	46.98	neutral	200	Yes	Yes	Yes	Yes	US
552	Tue 31 May 2011 20:35:41 GMT	Fri 26 Aug 2022 13:53:35 GMT	The most common #diabetic manifestations are #CKD #PVD #polyneuropathy &amp; #cataracts. Thatâ€™s right. Cataracts. https://t.co/ryHrn9oZZ3 #commondiabeticmanifestations #commondiabeticcomplications #codingdiabeticmanifestations	0	0	1.52	neutral	232	No	Yes	No	Yes	US
110	Fri 09 Oct 2020 08:50:54 GMT	Fri 26 Aug 2022 11:47:02 GMT	SEPT9 Upregulation in Satellite Glial Cells Associated with Diabetic Polyneuropathy in a Type 2 Diabetes-like Rat Model https://t.co/wxWD7VfclJ	0	2	0.45	neutral	143	No	No	No	Yes
2866	Sun 09 Oct 2011 22:46:49 GMT	Fri 26 Aug 2022 03:11:42 GMT	@ITGuy1959 @AdamBaldwin Young woman who works in healthcare got the Pfizer vaccine and then acquired 'CIDP' (Chronic Inflammation Demyelinating Polyneuropathy). Regrets it now! Thinks 'very highly' of the ones who didn't get the vaccine! â¬‡ï¸https://t.c	0	0	1.52	neutral	264	No	No	Yes	Yes	US
3086	Sun 09 Mar 2008 18:54:06 GMT	Thu 25 Aug 2022 22:31:24 GMT	@DrJenGunter I for one struggle with CSS and COPC's characterized by extremely sensitive skin (aka small fiber polyneuropathy). For years I struggled to fall asleep due to the pin pricking sensations on my skin. Palmitoylethanolamide (PEAORA) has eliminat	0	2	1.65	negative	267	No	No	Yes	No	US
11732	Sun 29 Oct 2017 17:30:04 GMT	Thu 25 Aug 2022 20:39:30 GMT	not much of a writer but i love acrostic PolyneuropathyOrganomegalyEndocrinopathyMonoclonal proteinSkin changes	0	11	28.52	positive	117	No	No	No	No	US
594	Wed 09 Mar 2011 23:28:40 GMT	Thu 25 Aug 2022 15:14:09 GMT	@JaineySez increasing # of proteins or polypeptide fragments-&gt; identified capable of polymerising into amyloid fibrils; at present28 different amyloidogenic proteins-&gt;linked to various acquired &amp; hereditary disorders including Alzheimerâ€²s DMII	0	0	0.34	neutral	301	No	No	Yes	No	US
20704	Sat 11 Feb 2012 01:58:49 GMT	Wed 24 Aug 2022 23:00:07 GMT	Chronic inflammatory demyelinating polyneuropathy (CIDP) is thought to be caused by an autoimmune reaction that damages the myelin sheath (an insulating layer of tissue) around nerves. Learn more: https://t.co/GlLysBJRBq https://t.co/xLdNCoAQEe	0	1	77.27	negative	244	Yes	No	No	Yes	US
323	Tue 12 Apr 2016 19:26:14 GMT	Wed 24 Aug 2022 22:13:06 GMT	Anti-Asialo GM1 Antibodyâ€“Positive Optic Neuritis and Optic Perineuritis in Chronic Inflammatory Demyelinating Polyneuropathy - Jneuro - Opthalmology via BrainSights for iOS https://t.co/hjtKQhN1AG	0	0	1.22	neutral	196	No	No	No	Yes
323	Tue 12 Apr 2016 19:26:14 GMT	Wed 24 Aug 2022 22:13:05 GMT	Vision Loss as a Presenting Feature of Chronic Inflammatory Demyelinating Polyneuropathy: A Case Series - Jneuro - Opthalmology via BrainSights for iOS https://t.co/Xt5lZtwrrT	0	0	1.22	neutral	175	No	No	No	Yes
323	Tue 12 Apr 2016 19:26:14 GMT	Wed 24 Aug 2022 22:11:02 GMT	Anti-Asialo GM1 Antibodyâ€“Positive Optic Neuritis and Optic Perineuritis in Chronic Inflammatory Demyelinating Polyneuropathy - Jneuro - Opthalmology via BrainSights for iOS https://t.co/hjtKQi44CG	0	0	1.22	neutral	196	No	No	No	Yes
323	Tue 12 Apr 2016 19:26:14 GMT	Wed 24 Aug 2022 22:11:02 GMT	Vision Loss as a Presenting Feature of Chronic Inflammatory Demyelinating Polyneuropathy: A Case Series - Jneuro - Opthalmology via BrainSights for iOS https://t.co/Xt5lZteidL	0	0	1.22	neutral	175	No	No	No	Yes
57418	Mon 15 Mar 2010 18:34:41 GMT	Wed 24 Aug 2022 18:19:23 GMT	Alternative diagnoses of living patients included: Other diagnoses of living patients included Parkinson disease dementia polyneuropathy post-concussion syndrome alcohol related cerebellar dysfunction paranoid schizophrenia severe anxiety disorder and others.	0	5	29.5	negative	265	No	No	No	No
5092	Mon 29 Jun 2015 17:49:25 GMT	Wed 24 Aug 2022 07:00:09 GMT	Chronic inflammatory demyelinating polyneuropathy (CIDP) is thought to be caused by an autoimmune reaction that damages the myelin sheath (an insulating layer of tissue) around nerves. Learn more: https://t.co/nzVzo3E6aZ https://t.co/sEiRyRI8SI	0	1	18.03	negative	244	Yes	No	No	Yes
85632	Tue 11 Jun 2019 10:11:01 GMT	Wed 24 Aug 2022 02:06:46 GMT	Acute intermittent porphyria:5P'sPainful abdomenPolyneuropathyPsychological disturbancesPort wine-colored urinePrecipitated by drugs	4	38	177.78	neutral	137	No	No	No	No
5653	Thu 10 Sep 2009 20:28:45 GMT	Wed 24 Aug 2022 01:26:47 GMT	@Alice_mecfs @frogess33 @K8Stott @BeateJaegerMD @RTHM_Health Helped that I had (lucky me) a positive skin biopsy for small fiber polyneuropathy vs treatment for #LongCovid per se. I can delve further in my next visit(s). Like SSD I think it has a high rej	0	0	2.88	positive	300	No	Yes	Yes	No	US
4	Mon 04 Jul 2022 08:31:31 GMT	Tue 23 Aug 2022 22:58:05 GMT	Wet beri beri affects cardiovascular system(the heart is full of blood &amp; wet) â€”-&gt; high output h.f so orthopnea dyspnea peripheral edema dilated cardiomyopathy Dry beri beri affects nervous systâ€”&gt;peripheral symmetric polyneuropathysymmetric muscle weakness &amp; loss of sensation	0	1	0.02	negative	292	No	No	No	No
4541	Sun 27 Sep 2015 07:59:32 GMT	Tue 23 Aug 2022 18:48:17 GMT	@IanDJbrown2 I am so happy to hear that. I have immune mediated small fiber polyneuropathy and want to try for that.	0	2	2.29	positive	116	No	No	Yes	No	IN
16065	Wed 23 Mar 2011 13:21:55 GMT	Tue 23 Aug 2022 15:06:12 GMT	In this â€œTest in Focusâ€ Divyanshu (Div) Dubey M.B.B.S. describes Mayo Clinic Laboratories' new diagnostic test for CIDP or chronic inflammatory demyelinating polyneuropathy.Learn more.https://t.co/vZNcH236Ba https://t.co/eZfbTF08a5	4	9	61.25	neutral	239	Yes	No	No	Yes	US
250	Thu 12 Jul 2018 16:25:17 GMT	Tue 23 Aug 2022 14:36:19 GMT	@drjoharji1 For early diagnosis of distal symmetric polyneuropathy by testing temperature sensitivity	1	3	0.16	neutral	101	No	No	Yes	No
1476	Mon 17 Jun 2019 16:33:39 GMT	Tue 23 Aug 2022 09:42:52 GMT	#Lupus neurological symptoms: depression seizures cognitive dysfunction mood disorder cerebrovascular disease polyneuropathy anxiety	1	0	3.37	negative	138	No	Yes	No	No
156	Tue 30 Nov 2021 21:44:44 GMT	Mon 22 Aug 2022 14:30:28 GMT	Hey @EmoryHospMed and @EmoryMedicine and friends! Look what @hassanc71278303 and I just published!Cureus | Copper Deficiency and Polyneuropathy: A Case Report https://t.co/nAk0zT8zAL	2	13	0.48	neutral	184	No	No	Yes	Yes
81	Fri 29 Jul 2022 08:10:56 GMT	Mon 22 Aug 2022 14:27:40 GMT	@AaronGoodman33 Csf is diagnostic here it is albuminocytological disscociation tells GBS also known as acute inflammatory demyeleneting polyneuropathy. (Aidp) Ascending paralysis also known as landry paralysis. It may be pure sensory or pure motor and rar	2	11	0.05	neutral	280	No	No	Yes	No	IN
1834	Thu 21 Feb 2019 10:38:12 GMT	Mon 22 Aug 2022 13:57:29 GMT	#JournalNC: Does [99mTc]-33-diphosphono-12-propanodicarboxylic acid soft tissue uptake allow the identification of patients w/ diagnosis of cardiac transthyretin-related #amyloidosis w/ higher risk for polyneuropathy? Learn more hereðŸ‘‰https://t.co/UryWuPIc1O #CVNuc @MyASNC https://t.co/eHM8hmRUKl	10	15	6.72	neutral	302	Yes	Yes	Yes	Yes
126	Tue 24 Jun 2014 15:04:24 GMT	Mon 22 Aug 2022 13:10:23 GMT	@AaronGoodman33 Guillain-BarrÃ© syndromePost Infectious Demyelinating PolyNeuropathy1.Ascending paralysis2.Areflexia3.C.S.F-Shows Albumino-Cytological dissociation( C.S.F normal till 1st week)Acute Treatment â€”IVig or PLEX (within 14days)Steroids donâ€™t	0	27	0.07	neutral	287	No	Yes	Yes	No	IN
938	Tue 16 Sep 2008 15:22:10 GMT	Mon 22 Aug 2022 06:27:08 GMT	I used to love rainy days. The clouds covered the sun and it was great for my eyes. Then diabetic polyneuropathy happened. I no longer like rainy days.	1	6	2.3	positive	154	No	No	No	No	US
1968	Fri 28 Mar 2014 22:51:22 GMT	Sun 21 Aug 2022 21:24:14 GMT	Chronic inflammatory demyelinating polyneuropathy (CIDP) is an immune-mediated polyneuropathy characterized by symmetric weakness of proximal and distal muscles and by progression continuing &gt; 2 months. https://t.co/Op1cIXBesj	0	0	5.98	neutral	229	Yes	No	No	No
1265	Wed 29 Nov 2017 17:58:40 GMT	Sun 21 Aug 2022 13:44:33 GMT	Before his arrest Karsa was under chemotherapy for blood cancer and he is now suffering from the aftermaths of cancer and from progressive illness of polyneuropathy. He is confined at Ward 8 of Evin Prison where the infirmary is located without any treatment or attending doctor.	6	8	0.74	negative	280	No	No	No	No
206	Fri 29 Mar 2019 12:03:08 GMT	Sat 20 Aug 2022 23:34:26 GMT	ðŸ“¢Out now @GIMJournal our collaborative 2-cohort analysis showing evidence of UCHL1 #haploinsufficiency in #dominant #neurologic disorder with #spasticity #ataxia #polyneuropathy and #opticAtrophyðŸ‘‡ https://t.co/9s8ctAysHx@QMUL_WHRI @QMUL_C4TB @GenomicsEngland #RareDisease	4	5	0.63	neutral	279	No	Yes	Yes	Yes	GB
41	Wed 06 Oct 2021 15:26:49 GMT	Sat 20 Aug 2022 20:46:47 GMT	@EchoMichael73 @mehdirhasan Look it up yourself. Disease is Small Fiber Polyneuropathy. https://t.co/Bqop2bBqAOScroll and read. Please report back what you find.	0	0	0.03	neutral	167	No	No	Yes	Yes	CN
412	Sat 24 Sep 2016 12:09:11 GMT	Sat 20 Aug 2022 12:45:16 GMT	@starb3rrry Just painkillers and push through it I guess. It might be Familial Amyloid Polyneuropathy Iâ€™m waiting on test results atm.	0	1	0.21	neutral	136	No	No	Yes	No	GB
514	Sun 16 Aug 2009 16:06:16 GMT	Fri 19 Aug 2022 20:01:38 GMT	The pathogenesis of chronic inflammatory demyelinating polyneuropathy (CIDP) is #autoimmune humoral and cell-mediated damage to myelin and Schwann cells. Learn more about CIDP. #neuro-ophthalmology https://t.co/wV7Ee1gmWw https://t.co/Sz0ryxABOs	0	6	2.23	negative	247	Yes	Yes	No	Yes
2706	Fri 13 Feb 2009 17:09:17 GMT	Fri 19 Aug 2022 17:03:02 GMT	Successful treatment with daratumumab lenalidomide and dexamethasone therapy followed by autologous stem cell transplantation for newly diagnosed polyneuropathy organomegaly endocrinopathy M-protein skin changes syndrome: a case report https://t.co/LE1mFec7rt	0	0	8.24	positive	265	No	No	No	Yes	GB
832	Thu 13 Aug 2015 15:41:57 GMT	Fri 19 Aug 2022 16:41:38 GMT	my doctor: idk ella this kind of sensory polyneuropathy usually comes as a result from injury or traumame who cannot remember anything between the ages of 12 and 18: ðŸ˜¶	0	2	2.48	neutral	172	No	No	No	No
22964	Thu 26 Mar 2009 18:50:03 GMT	Fri 19 Aug 2022 16:15:46 GMT	In this month's @ARVOiovs see if difference in palpebral fissure heights could be an inexpensive clinical indicator of autonomic dysfunction in patients with Type 1 #diabetes and #polyneuropathy: https://t.co/Sw0tgvgSSO #ARVOjournals #OpenAccess @ARVOinfo https://t.co/lQfTMB0vJP	2	6	58.93	neutral	281	No	Yes	Yes	Yes
7756	Mon 23 Mar 2015 09:30:46 GMT	Fri 19 Aug 2022 12:25:52 GMT	Political prisoner Kasra Bani Amarian who suffers from a special and progressive disease of polyneuropathy since October 2020. https://t.co/nLp0gh94z9 #VictimsOfTerrorism #NoVisa4Raisi #Iran	6	5	19.44	negative	193	No	Yes	No	Yes
4159	Mon 05 Aug 2013 19:18:56 GMT	Fri 19 Aug 2022 12:21:54 GMT	Christina Brock et al. from Aalborg University show that a palpebral fissure response to phenylephrine indicates autonomic dysfunction in patients with type 1 diabetes and polyneuropathy.https://t.co/pNFkryDy7s https://t.co/j1p9zcz33X	0	3	14.76	neutral	235	Yes	No	No	Yes	US
505	Wed 01 Jul 2009 13:44:10 GMT	Fri 19 Aug 2022 12:15:56 GMT	IJMS Vol. 23 Pages 9372: SEPT9 Upregulation in Satellite Glial Cells Associated with Diabetic Polyneuropathy in a Type 2 Diabetes-like Rat Model https://t.co/xf0JSiUNrN	0	0	1.83	neutral	170	No	No	No	Yes
336	Thu 18 Jul 2019 21:48:22 GMT	Thu 18 Aug 2022 17:55:09 GMT	ive been diagnosed with polyneuropathy as a long covid symptom that may or may not go away SAY SIKE https://t.co/frXXwwf0IO	0	0	1.1	neutral	124	No	No	No	Yes
2706	Fri 13 Feb 2009 17:09:17 GMT	Thu 18 Aug 2022 16:57:03 GMT	Varicella zoster-associated progressive lower cranial and upper cervical polyneuropathy: a case report https://t.co/iJCounN2sJ	0	2	8.24	neutral	126	No	No	No	Yes	GB
1450	Wed 07 Jan 2009 01:00:40 GMT	Thu 18 Aug 2022 14:28:09 GMT	I met someone at the conference who experiences many of my same neuro/vertigo issues and I really want to start a discussion with conference planners on how to minimize triggers for those of us who have cognitive issues related to vertigo polyneuropathy or brain injury.	0	1	3.34	neutral	271	No	No	No	No
2102	Fri 19 Oct 2012 07:51:20 GMT	Thu 18 Aug 2022 14:16:55 GMT	Two months ago the FDA approved Alnylam Pharmaceuticals AMVUTTRATM for the treatment of hereditary transthyretin (hATTR) amyloidosis with polyneuropathy. https://t.co/PcPh1cBNzW	0	1	1.3	neutral	180	No	No	No	Yes
245	Wed 20 Oct 2021 04:01:27 GMT	Thu 18 Aug 2022 05:01:16 GMT	Varicella zoster-associated progressive lower cranial and upper cervical polyneuropathy: a case report https://t.co/xMyawOy3CN	0	0	0.96	neutral	126	No	No	No	Yes
85632	Tue 11 Jun 2019 10:11:01 GMT	Thu 18 Aug 2022 02:51:07 GMT	Acute intermittent porphyria:5P'sPainful abdomenPolyneuropathyPsychological disturbancesPort wine-colored urinePrecipitated by drugs	8	47	177.78	neutral	137	No	No	No	No
257	Tue 07 Jul 2020 19:49:24 GMT	Thu 18 Aug 2022 01:10:58 GMT	ðŸ§ Diagnosis and management of sensory polyneuropathy.BMJ 2019;365:l1108 doi: 10.1136/bmj.l1108. https://t.co/ncX4j0cV3y	0	3	0.95	neutral	121	Yes	No	No	No	MX
604	Tue 20 Apr 2021 08:14:48 GMT	Tue 16 Aug 2022 21:18:24 GMT	@PamPeekeMD Thank God.. I could do this despite polyneuropathy.	0	1	0.37	positive	63	No	No	Yes	No
2665	Sun 16 Aug 2015 22:23:54 GMT	Tue 16 Aug 2022 20:45:34 GMT	Do any of you have axonal polyneuropathy?	0	0	5.88	neutral	41	No	No	No	No
1187	Tue 24 Aug 2021 15:24:37 GMT	Tue 16 Aug 2022 19:22:44 GMT	It actually takes doctors multiple days or hours to diagnose? Mine came in the room. Looked at the computer and said: just polyneuropathy take your meds. And he was gone lol. Literally just 1 minuteðŸ’€	0	3	0.66	positive	201	No	No	No	No	IN
114	Wed 08 Dec 2021 18:13:19 GMT	Tue 16 Aug 2022 08:48:05 GMT	NAFLD is associated with a doubled risk of diabetic polyneuropathy in type 2 diabetesOn Neurodiab website a signaling of articles in #diabeticneuropathy by the Neurodiab Discovery team (https://t.co/0dhzsql8ky)The 31st Publication News is by Sanjeev Sharma https://t.co/ucj2MlvBj9	3	10	0.55	neutral	282	Yes	Yes	No	Yes
860	Mon 15 Jul 2019 08:19:35 GMT	Tue 16 Aug 2022 05:04:22 GMT	A first case of childhood chronic inflammatory demyelinating polyneuropathy associated with alopecia universalis https://t.co/6KxYcja7kz #Pediatrics	0	0	2.27	neutral	148	No	Yes	No	Yes	IN
12007	Tue 21 Jul 2009 12:41:22 GMT	Tue 16 Aug 2022 02:04:37 GMT	Ailing Iranian political prisoner denied much-needed medical treatment The political prisoner who suffers from polyneuropathy a progressive nerve disease has been detained in section 8 since November 2020 â€¦ https://t.co/v0ieNLwRhD	0	0	28.51	negative	233	No	No	No	Yes
5653	Thu 10 Sep 2009 20:28:45 GMT	Tue 16 Aug 2022 01:36:54 GMT	@emsea_squared Wild. I have some crazy s*$t going on in my body but no tongue issues. However my feet and fingers are afire with small fiber polyneuropathy.	0	0	2.88	negative	157	No	No	Yes	No	US
109639	Wed 19 Apr 2017 13:46:16 GMT	Mon 15 Aug 2022 22:22:45 GMT	The answer was PolyneuropathyOrganomegalyEndocrinopathyM-proteinSkin changesVEGF is elevatedErythrocytosisAlso sometimes associated with Castleman findings in nodesM-spike usually IgALTreat with lenalidomide +/-ASCTI avoid bortezomib due to neuropathy https://t.co/OGPbRNpjbK	8	39	244.76	neutral	290	No	No	No	Yes	US
223	Thu 05 May 2022 13:53:37 GMT	Mon 15 Aug 2022 09:29:54 GMT	@ctrssierra @organichemusic I had this because of the Polyneuropathy and SFNâ€¦	0	1	0.12	neutral	77	No	No	Yes	No	FR
13510	Thu 17 Sep 2009 18:16:12 GMT	Sun 14 Aug 2022 15:05:18 GMT	The patient occasionally ambulates but spends the majority of her day in a wheelchair. She denies pain in any other extremities.PMH: Alzheimer disease Hypertension Osteoporosis Polyneuropathy Vitamin D deficiency	0	2	6.62	negative	218	No	No	No	No
148	Fri 23 Sep 2016 05:47:06 GMT	Sat 13 Aug 2022 21:53:07 GMT	@postingwhilegay @SwaglunGong never seen a weed smoker with polyneuropathy to say the least	0	0	0.08	neutral	91	No	No	Yes	No
80	Tue 01 Nov 2016 15:13:03 GMT	Sat 13 Aug 2022 16:15:51 GMT	@AliciaParnell6 @GillyT20 @Albert27163907 @GhostSpiral1 @MegJC28 I am so sorry for the pain youâ€™re going through. Polyneuropathy is horrible. However as others have already stated: this is most likely a vax injury. You say itâ€™s not related to the vacc	0	5	0.26	negative	313	No	No	Yes	No	NL
703	Mon 01 Oct 2018 22:29:07 GMT	Fri 12 Aug 2022 21:20:39 GMT	@timricketts_ Bilateral cellulitis. Being serious the most unusual Iâ€™ve heard was a Consultant in Stevenage correctly diagnosing leprosy in a clinic (&gt; a decade ago). The most exciting Iâ€™ve had include MPA nitrofurantoin-induced sensorimotor polyne	0	37	0.41	positive	295	No	No	Yes	No
5653	Thu 10 Sep 2009 20:28:45 GMT	Fri 12 Aug 2022 15:08:06 GMT	@inducekarmaaa @AliMae0515 @NINDSdirector @RTHM_Health @NIH @PutrinoLab Ironic that you mention the human Ivermectin. I had a blog post awhile back on the politization and lunacy surrounding masking vaxxing and yes...the horse paste a relative gave my mot	0	1	2.88	neutral	348	No	No	Yes	No	US
363	Sun 29 Dec 2019 20:46:14 GMT	Fri 12 Aug 2022 05:02:08 GMT	The transthyretin protein encoded by TTR TRANSports THYroid hormone &amp;" RETINol. It's role is in it's name: ""trans-thy-retin."" Muts in TTR cause transthyretin amyloidosis assoc w/ cardiomyopathy and polyneuropathy. Vutrisiran is used for neuropathy. #GeneChat #Cardiotwitter	1	3	1.15	neutral	279	No	Yes	No	No	US
85632	Tue 11 Jun 2019 10:11:01 GMT	Fri 12 Aug 2022 03:32:36 GMT	Acute intermittent porphyria:5P'sPainful abdomenPolyneuropathyPsychological disturbancesPort wine-colored urinePrecipitated by drugs	10	50	177.78	neutral	137	No	No	No	No
223	Thu 05 May 2022 13:53:37 GMT	Thu 11 Aug 2022 21:10:49 GMT	@positivepolly06 Yes both because of Polyneuropathy and SFNâ€¦ But it is one of the reasonsâ€¦	0	0	0.12	neutral	92	No	No	Yes	No	FR
60	Thu 12 Feb 2015 07:23:55 GMT	Thu 11 Aug 2022 19:30:27 GMT	Expected familial amyloid polyneuropathy Appalachian type with scattered snow	0	0	0.23	neutral	78	No	No	No	No	BJ
223	Thu 05 May 2022 13:53:37 GMT	Thu 11 Aug 2022 08:37:10 GMT	@D_Bone @ShaneyWright I have the same but in all my body. Polyneuropathy and Small Fiber Neuropathy manifestations for meâ€¦	0	5	0.12	neutral	122	No	No	Yes	No	FR
341	Fri 30 Sep 2016 06:04:29 GMT	Thu 11 Aug 2022 07:26:56 GMT	@Camiblank @TheJEADV Good catch! The anamnesis is not very thorough would be interesting to hear if there's polyneuropathy for example.	0	3	0.19	positive	136	No	No	Yes	No
3606	Tue 04 Aug 2009 19:32:49 GMT	Wed 10 Aug 2022 21:00:00 GMT	Pfizer has launched a new warranty program to address concerns about the steep cost of immune globulin intravenous (Panzyga) which FDA approved in 2021 to treat a rare neurological condition called chronic inflammatory demyelinating polyneuropathy.https://t.co/opoq71LvXV	0	0	10.9	positive	273	No	No	No	Yes	US
7289	Wed 25 Mar 2009 00:13:09 GMT	Wed 10 Aug 2022 19:24:16 GMT	How much a chronic inflammatory demyelinating polyneuropathy/CIPD patient paid out of pocket for Panzyga is determined by patient's insurance plan &amp; pharmacy so that's why a warranty covering refund to patients by Pfizer if ended for clinical reasons could be as high as $50k https://t.co/yxgGhRjgPY	0	0	4.31	neutral	303	Yes	No	No	No	US
0	2	1.13	positive	No	No	No	Yes	Earth	3423314	-10241075	US	Earth
25599	Mon 09 Jan 2012 18:42:42 GMT	Wed 10 Aug 2022 13:00:20 GMT	Chronic inflammatory demyelinating polyneuropathy (CIDP) is an immune-mediated polyneuropathy characterized by symmetric weakness of proximal and distal muscles and by progression continuing &gt; 2 months. https://t.co/wc7JzNeypl https://t.co/XQbxISxlDX	0	1	93.36	neutral	254	Yes	No	No	Yes	US
164	Sat 08 Jun 2019 19:53:22 GMT	Wed 10 Aug 2022 09:42:27 GMT	An unusual money-back warranty for Panzyga is being offered by Pfizer to US patients with chronic inflammatory demyelinating polyneuropathy. The Pfizer Pledge Warranty Program will refund patients and their commercial insurers up to $16500 per treatmentâ€”â€¦https://t.co/zn9oZkXZAv	0	0	0.65	neutral	279	No	No	No	Yes
361	Wed 21 Sep 2011 14:51:36 GMT	Wed 10 Aug 2022 07:22:35 GMT	To the #pwME: Did you get checked for MS? Was it ruled out?I am asking especially the #pwME who have got their diagnosis for more than 6 years. My neurogenic problems are getting worse than my PEM it is just a feeling. #MECFS #POTS #neurogenicbladder #polyneuropathy	0	3	1.06	negative	268	No	Yes	No	No	DE
5544	Tue 25 Oct 2011 15:07:48 GMT	Wed 10 Aug 2022 06:27:41 GMT	An #RNA interference compound that halts or reverses polyneuropathy due to hereditary transthyretin (TTR)â€“mediated #amyloidosis in adults has received @US_FDA approval. https://t.co/DhOhx0Ej8o #RareDisease	1	0	14.69	neutral	205	No	Yes	Yes	Yes	ES
5653	Thu 10 Sep 2009 20:28:45 GMT	Tue 09 Aug 2022 20:17:22 GMT	@jennifer_minhas @ShaneyWright My first biopsy was negative. Tested again seven months later which revealed small fiber polyneuropathy.	0	1	2.88	neutral	135	No	No	Yes	No	US
11396	Tue 01 Jan 2013 20:39:02 GMT	Tue 09 Aug 2022 17:01:20 GMT	@kari_jerge Thanks!I think Phoebe would have a problem getting on the elevated one--she has 'geriatric onset laryngeal paralysis with polyneuropathy' (GOLPP; common in aged Labs and comes with hindlimb weakness).But my big bruiser Duncan might love the el	0	1	5.55	neutral	289	No	No	Yes	No	US
171	Tue 30 Sep 2008 03:10:18 GMT	Tue 09 Aug 2022 14:44:06 GMT	@christlet @engineering_joy @MBLScience @Hannah_SuperRes decoiling and partial loss at the nodes of Ranvier"" in polyneuropathy... what does it show for people after head impact? too much myelin response constricts hormone waste disposal and smothers nod	0	0	0.09	negative	329	No	No	Yes	No	US
470429	Thu 07 May 2009 18:45:39 GMT	Tue 09 Aug 2022 00:00:00 GMT	An RNA interference compound that halts or reverses polyneuropathy due to hereditary transthyretin (TTR)â€“mediated amyloidosis in adults has received @US_FDA approval. https://t.co/xBgwFZth6f #MedicalNews	7	10	1104.04	neutral	203	No	Yes	Yes	Yes	US
4217	Tue 09 Jun 2009 01:33:18 GMT	Mon 08 Aug 2022 18:05:18 GMT	#CIDP expert David Cornblath MD and patient discuss diagnosing treating and living with chronic inflammatory demyelinating polyneuropathy https://t.co/AXvjwjPrbV #MedEd	2	2	10.9	neutral	172	No	Yes	No	Yes	US
60	Thu 12 Feb 2015 07:23:55 GMT	Mon 08 Aug 2022 17:30:34 GMT	Nothing on radar following today's polyneuropathy associated with another disorder	0	0	0.23	neutral	82	No	No	No	No	BJ
322	Tue 27 May 2014 11:38:55 GMT	Mon 08 Aug 2022 15:33:27 GMT	Comparison of FEETMEÂ® Soles and GAITRITEÂ® Walkway for the Evaluation of Gait Disorders in CIDP.: Status: Not yet recruiting Condition Summary: Chronic Inflammatory Demyelinating Polyneuropathy (CIDP) https://t.co/kOj6wQ5lH7	0	0	1.22	neutral	225	No	No	No	Yes
54	Fri 07 Jan 2022 18:08:20 GMT	Mon 08 Aug 2022 05:38:06 GMT	@luke50490576 I'm okay mate I have polyneuropathy and have a root nerve injection today to help me with the amount of pain I'm in so will be in hospital today as well. I hope you get better soon. Sending prayers for good health and healing.	0	0	0.17	positive	240	No	No	No	No
558	Thu 18 Nov 2021 15:05:46 GMT	Sun 07 Aug 2022 22:15:30 GMT	Healthcare worked who now has CIDP (Chronic inflammatory demyelinating polyneuropathy) giving her opinion on all the people who refused the vaccine!https://t.co/KL5fCcwMRI	2	2	1.79	neutral	173	No	No	No	Yes	US
223	Wed 04 Mar 2015 06:45:15 GMT	Sun 07 Aug 2022 16:44:28 GMT	@lisa_sigismondi @danaparish @dianaberrent @CDCgov @IDSAInfo Also my doctor put me on Cymbalta &amp; that was a game changer for me. I was able to walk again. Plus I finally gave in &amp; started pain meds. I was in bed 24/7 crying from the pain. I have l	0	0	0.12	negative	337	No	No	Yes	No	US
509	Tue 10 Nov 2009 19:22:45 GMT	Sun 07 Aug 2022 14:50:41 GMT	14 Alarming Facts About Chronic Inflammatory Demyelinating Polyneuropathy (CIDP) https://t.co/E6IPAKPD31	0	0	1.85	neutral	104	No	No	No	Yes
73	Fri 01 Apr 2022 19:53:40 GMT	Sun 07 Aug 2022 04:38:04 GMT	80yo with PMH of HTN T2DM hyperlipidemia stage 2 lung cancer (in remission) &amp;" chemotherapy-induced polyneuropathy presented with c/o dizziness unchanged post Epley.""You seem to be holding up quite well Mr.X""""Tell you what doc its easier to laugh than to cry""#MedTwitter	1	5	0.22	neutral	280	No	Yes	No	No
148	Tue 22 Feb 2022 10:55:54 GMT	Sat 06 Aug 2022 08:53:09 GMT	Check out how we applied #superresolution #dSTORM ðŸ”¬ on nerve #biopsies of patients with #polyneuropathy to study #nanoscale organization of the #nodeofranvier @HeinzeLab. Preprint available here ðŸŽ‰https://t.co/Dy9L4DzZmh https://t.co/iCjyLHb9lU	4	14	0.46	neutral	245	No	Yes	Yes	Yes	DE
85632	Tue 11 Jun 2019 10:11:01 GMT	Sat 06 Aug 2022 04:21:38 GMT	Acute intermittent porphyria:5P'sPainful abdomenPolyneuropathyPsychological disturbancesPort wine-colored urinePrecipitated by drugs	5	57	177.78	neutral	137	No	No	No	No
17461	Fri 20 Oct 2017 15:39:23 GMT	Sat 06 Aug 2022 03:26:03 GMT	Super-resolution imaging pinpoints ultrastructural changes at the node of Ranvier in patients with polyneuropathy https://t.co/MYyrdk3kRi #medRxiv	0	2	46.08	neutral	147	No	Yes	No	Yes	US
323	Wed 08 Apr 2020 09:19:59 GMT	Fri 05 Aug 2022 23:48:57 GMT	@the_bigtime_DJ @Mad_Musings53 Yes and overuse of corticosteroids (like those puffers for asthma also) causes spikes in your blood sugar causing diabetes without knowing it! That kind of sneaky diabetes gave me incurable Polyneuropathy.. With me Millions!	0	1	0.2	positive	311	No	No	Yes	No
5073	Mon 29 Jun 2015 18:48:55 GMT	Fri 05 Aug 2022 13:00:15 GMT	Chronic inflammatory demyelinating polyneuropathy (CIDP) is an immune-mediated polyneuropathy characterized by symmetric weakness of proximal and distal muscles and by progression continuing &gt; 2 months. https://t.co/U2ZBChkutt https://t.co/iyqLCN4Uon	1	2	17.95	neutral	253	Yes	No	No	Yes
242	Sun 03 May 2020 11:21:27 GMT	Fri 05 Aug 2022 12:37:18 GMT	A common source of confusion: in a patient with small fiber polyneuropathy related to Sjogren there is more chance that Anti-SSA and Anti-SSB come negative than positive. So donâ€™t give up investigating. Consider a salivary gland biopsy. #neurotwitter	1	2	0.65	neutral	251	No	Yes	No	No	BR
26	Fri 31 May 2013 12:18:04 GMT	Fri 05 Aug 2022 00:28:54 GMT	@NoBarriersBOS @motherboard @medialab @MIT @NoBarriersUSA Never be broken? Ever seen someone suffering severe Axonal polyneuropathy? Severe loss of mobility &amp; severe pain yet bionics could fix all that. Unfortunately I apparently don't have the righ	0	0	0.02	negative	337	No	No	Yes	No	CA
8324	Mon 09 Jul 2018 16:20:39 GMT	Thu 04 Aug 2022 22:10:10 GMT	The @Alnylam agent already approved for the treatment of polyneuropathy in those with hATTR amyloidosis has now shown promise as a therapeutic option for patients with #ATTRamyloidosis with #cardiomyopathy.https://t.co/FVIaNRvaBj	0	0	28.01	positive	232	No	Yes	Yes	Yes	US
308	Thu 19 Sep 2019 02:43:05 GMT	Thu 04 Aug 2022 20:02:39 GMT	Living it as a chronic pain patient with polyneuropathy. #cannabis and #CBD works better than all the pharma drugs I've used (most).... by a wide margin with no negative side effects. ðŸ’ªUnless you consider snacking when using THC for breakthrough pain as a negative side effect? https://t.co/aXi8a8z6cm	0	2	1.04	neutral	304	No	Yes	No	Yes	AU
3657	Fri 16 Apr 2010 00:01:32 GMT	Thu 04 Aug 2022 19:03:35 GMT	Intellia tacks on lower dose to polyneuropathy trial arm after elevated liver level in one patient https://t.co/jXWwXsyUvu #strategy #competitiveintelligence #marketing #healthcare #pharmaceutical #competitivemarketing #biotech #pharma https://t.co/tHxYEiflX6	1	1	11.68	neutral	259	Yes	Yes	No	Yes
2177	Fri 13 Jan 2012 20:24:48 GMT	Thu 04 Aug 2022 18:32:04 GMT	$NTLA continues to creep back from 18% early selloff. Now down 9% on polyneuropathy 2001 reduced dose news and pivot to allo (preclinic) for 5001 https://t.co/L7C2ImjVUH	0	1	7.55	neutral	169	Yes	No	No	No	US
6764	Wed 29 Jul 2015 19:22:19 GMT	Thu 04 Aug 2022 18:08:02 GMT	$NTLA tumbled after one polyneuropathy patient experienced asymptomatic elevated liver enzymes in a study of its gene-editing ATTR drug. Intellia says it's now backing off that high dose in the cardiomyopathy study. $ALNY https://t.co/8pUKh5631T	1	1	22.89	neutral	245	No	No	No	Yes	US
934	Fri 23 Sep 2016 19:06:08 GMT	Thu 04 Aug 2022 10:45:09 GMT	Already approved for the treatment of the polyneuropathy of hATTR amyloidosis the announcement of APOLLO-B results from @Alnylam suggests patisiran could be a safe and efficacious treatment option for patients with ATTR amyloidosis with #cardiomyopathy.https://t.co/m07ZhS0Qed	0	1	2.97	positive	279	No	Yes	Yes	Yes	US
65	Sat 08 May 2021 16:56:29 GMT	Wed 03 Aug 2022 23:04:17 GMT	Adam M Kruszewski:Vision Loss as a Presenting Feature of Chronic Inflammatory Demyelinating Polyneuropathy: A Case Serieshttps://t.co/p5uEtOIqck	0	0	0.29	negative	146	No	No	No	Yes
1739	Tue 02 Nov 2010 17:20:59 GMT	Wed 03 Aug 2022 21:42:18 GMT	Competition is coming from @AstraZeneca and @ionispharma. The partners have said they plan to file for FDA approval of their #RNAi drug #eplontersen in polyneuropathy; a Phase 3 test in cardiomyopathy is ongoing. https://t.co/uTwC1axvaA $AZN $IONS	0	2	1.07	neutral	250	No	Yes	Yes	Yes	US
4541	Sun 27 Sep 2015 07:59:32 GMT	Wed 03 Aug 2022 17:13:30 GMT	@Jasonphilip8 But yeah small fiber polyneuropathy and autonomic dysfunction are hard to treat diseases.	0	0	2.29	negative	103	No	No	Yes	No	IN
4541	Sun 27 Sep 2015 07:59:32 GMT	Wed 03 Aug 2022 16:07:22 GMT	@Jasonphilip8 hi do you treat autonomic neuropathy/small fiber polyneuropathy causing bladder dysfunction	0	1	2.29	neutral	105	No	No	Yes	No	IN
24	Thu 11 Feb 2021 16:06:40 GMT	Wed 03 Aug 2022 13:34:52 GMT	#FOAMED GBS is an autoimmune disorder of the myelin sheath characterized by an acute/subacute onset of progressive peripheral polyneuropathy symmetrical distribution ascending pattern of loss of power and areflexia.	0	0	0.08	negative	219	No	Yes	No	No
117	Thu 28 Jan 2021 02:41:01 GMT	Wed 03 Aug 2022 12:28:24 GMT	@Biotech2k1 If there is an effective therapy for the TTR franchise on polyneuropathy and cardiomyopathy the barrier to entry for in-Vivo gene edited therapy would be difficult based on the recent FDA guidance documents. Why would a patient subject themsel	0	1	0.07	neutral	292	No	No	Yes	No
1476	Mon 17 Jun 2019 16:33:39 GMT	Wed 03 Aug 2022 11:45:36 GMT	Lupus neurological symptoms: depression seizures cognitive dysfunction mood disorder cerebrovascular disease polyneuropathy anxiety	0	1	3.37	negative	137	No	No	No	No
152	Sat 22 Aug 2020 02:06:08 GMT	Wed 03 Aug 2022 01:01:12 GMT	@fIowingwinds Its a relapse of her polyneuropathy ðŸ˜ž She hasnt had a relapse in years and this one was more intense than ever so we were rlly worried but theyre doing blood tests and upping the dosage of her medication she should be fine soon ðŸ¤žðŸ¤žðŸ	0	0	0.09	neutral	253	No	No	Yes	No	US
3019	Mon 27 Mar 2017 06:57:54 GMT	Tue 02 Aug 2022 06:40:47 GMT	@mmpadellan 3 NCOs went public in '11 that they buried 25K glns of Dioxin at Camp Carroll S. Korea ('78). DoD whistleblowers found 42K glns of Dioxin that were buried at Camp Casey from '77-'79. I was stationed 9 miles from Casey ('78-'79) &amp; dx'd w/ p	0	0	1.58	neutral	295	No	No	Yes	No	US
2647	Wed 23 May 2018 20:49:17 GMT	Mon 01 Aug 2022 22:22:31 GMT	@GeneralAmarah Before too many cigs I sang beautifully. Before polyneuropathy I played piano and mandolin quite nicely thank you. I still write poetry from time to time. I like a mandala coloring book.	0	2	1.37	positive	202	No	No	Yes	No	US
295	Mon 28 Sep 2020 10:47:54 GMT	Mon 01 Aug 2022 18:57:40 GMT	@angelika_dimon @nytimes Itâ€™s also known as Acute inflammatory Demyelinating polyneuropathyYou can also get GBS from a vaccine reaction.	0	1	0.18	neutral	137	No	No	Yes	No
223	Thu 05 May 2022 13:53:37 GMT	Mon 01 Aug 2022 16:27:10 GMT	@dianaberrent I'm on my 7th session of mHBOT (13 ATA). Nothing I tried (everything) is better to help with my long covid polyneuropathy inflammation (corticosteroids were of 0 effect too). It seems that at least 40-60 sessions are needed for more radical	1	3	0.12	positive	285	No	No	Yes	No	FR
2127	Sat 01 Jul 2017 01:05:45 GMT	Mon 01 Aug 2022 15:38:50 GMT	CDIP; Chronic Inflammatory Demyelinating Polyneuropathyâ€¦ basically the electrical conductivity between the cells is disrupted and one slowly becomes paralyzed and has chronic nerve pain â€¦ ðŸ˜“ðŸ™ðŸ»â€¦ https://t.co/aQiiynEPHQ	0	0	5.54	negative	219	No	No	No	Yes	US
1382	Tue 25 Jun 2013 12:32:33 GMT	Mon 01 Aug 2022 15:15:01 GMT	Conclusion:Â Inotersen treatment for &gt; 3 years slowed progression of the polyneuropathy associated with #hATTR and no new safety signals were observed. #biotechnology #Neurology #Inotersen #Eplontersen	0	1	0.63	neutral	204	No	Yes	No	No
5073	Mon 29 Jun 2015 18:48:55 GMT	Mon 01 Aug 2022 14:56:25 GMT	Guillain-BarrÃ© syndrome is an acute usually rapidly progressive but self-limited inflammatory polyneuropathy characterized by muscular weakness and mild distal sensory loss. https://t.co/GOEofxGXsp	0	2	14.96	negative	198	No	No	No	Yes
5092	Mon 29 Jun 2015 17:49:25 GMT	Mon 01 Aug 2022 14:54:24 GMT	Guillain-BarrÃ© syndrome is a form of polyneuropathy causing muscle weakness which usually worsens over a few days to weeks then slowly improves or returns to normal on its own. Read more about the syndrome here: https://t.co/GIYo6fDARV	2	4	15.03	negative	238	No	No	No	Yes
6826	Fri 25 Mar 2011 05:04:44 GMT	Sun 31 Jul 2022 19:44:24 GMT	Sure! Itâ€™s a High Frequency Spinal Cord Stimulator. I have Idiopathic Small Fiber Polyneuropathy. Itâ€™s goal is to reduce the chronic pain from the Small Fiber thatâ€™s spread to my hips pelvis legs and spine affecting my ability to walk. Hope this helps! https://t.co/2c47Fzva4H	1	20	18.55	positive	280	No	No	No	Yes	US
26	Wed 18 May 2022 17:13:56 GMT	Sun 31 Jul 2022 16:06:29 GMT	@catturd2 Not sure about this chick who canâ€™t properly say what she has. Chronic Inflammatory Demyelinating Polyneuropathy. SIL has it. ðŸ¤¨	0	0	0.02	neutral	139	No	No	Yes	No
45	Sat 16 Jul 2022 02:15:47 GMT	Sun 31 Jul 2022 15:48:07 GMT	@backtolife_2023 ðŸ’¯ % Guaranteed not to give you chronic inflammatory demyelinating polyneuropathy	0	1	0.03	neutral	98	No	No	Yes	No
440	Sun 15 Mar 2009 04:43:10 GMT	Sat 30 Jul 2022 20:30:15 GMT	Many people have been diagnosed with Panic Disorder Social Anxiety Disorder recurring Major Depression PTSD Asthma COPD or Idiopathic Polyneuropathy (I walk funny because it hurts). But how many people have been diagnosed with all of these concurrently? Or am I just lucky?	0	0	1.17	negative	280	No	No	No	No
2897	Fri 01 Jun 2018 02:15:13 GMT	Thu 28 Jul 2022 17:41:36 GMT	(i.e. symptomatic patients 1st-degree AV block w/ PR interval â‰¥ 300 ms 2nd- or third-degree AV block). Other severe manifestations of Lyme disease that warrant hospitalization and intravenous antibiotic therapy include encephalopathy polyneuropathy and persistent arthritis.	0	1	1.61	negative	279	No	No	No	No	SA
1476	Mon 17 Jun 2019 16:33:39 GMT	Thu 28 Jul 2022 14:18:41 GMT	#Lupus neurological symptoms: depression seizures cognitive dysfunction mood disorder cerebrovascular disease polyneuropathy anxiety	0	0	3.37	negative	138	No	Yes	No	No
570	Fri 24 Jul 2015 16:11:41 GMT	Thu 28 Jul 2022 09:24:10 GMT	@laurieallee Not strictly a pet photo but this is what my 13 year old retriever with laryngeal paralysis &amp; polyneuropathy-atrophied back legs is managing to get over in order to steal beans and dig up potatoes... Bad girl! https://t.co/uUO0KE8vTJ	0	0	0.41	negative	251	Yes	No	Yes	No	GB
18268	Fri 08 Jan 2010 16:13:39 GMT	Thu 28 Jul 2022 09:12:02 GMT	TODAY: Join experts on July 28th as they discuss necessary tests involved in the diagnosis of a patient with Chronic inflammatory demyelinating polyneuropathy. Register here: https://t.co/1itmzG0vRx https://t.co/LgUiCMsLYg	0	1	68.8	neutral	222	Yes	No	No	Yes
376	Thu 09 May 2019 01:44:34 GMT	Thu 28 Jul 2022 07:19:36 GMT	Small Fiber Neuropathy in Diabetes Polyneuropathy: Is It Time to Change? https://t.co/Bt9dUfgV40 https://t.co/CZoEXifFir	0	0	1.41	neutral	120	Yes	No	No	Yes	US
10862	Sat 09 Feb 2008 03:02:54 GMT	Thu 28 Jul 2022 07:00:09 GMT	Small Fiber Neuropathy in Diabetes Polyneuropathy: Is It Time to Change? https://t.co/67gFfT7Wv1 https://t.co/HRRyDODl6B	1	1	34.83	neutral	120	Yes	No	No	Yes	US
6240	Sat 19 Apr 2014 14:41:13 GMT	Thu 28 Jul 2022 06:24:30 GMT	â€œTopline data from registrational ADHERE trial of SC efgartigimod for chronic inflammatory demyelinating polyneuropathy (CIDP) expected in first quarter of 2023â€ $HALO	0	0	3.2	neutral	167	No	No	No	No
423	Thu 09 Jan 2020 18:33:20 GMT	Thu 28 Jul 2022 05:56:36 GMT	Michael Klim has been diagnosed with the illness which is a rare disorder known as chronic inflammatory demyelinating polyneuropathy (CIDP). He has recently started speaking about his death problems.https://t.co/bbSOI796L3#MichaelKlim #HealthProblem https://t.co/UZkHjmA3Kw	1	0	1.86	negative	277	Yes	Yes	No	Yes	NP
2996	Mon 27 Apr 2009 17:47:55 GMT	Wed 27 Jul 2022 19:51:03 GMT	@GSostakas @KatieCharette2 @VaxxersAnti Having had one (to 'treat' Familial Amyloid Polyneuropathy) I know all too well.Most of these lying posers would do whatever it takes if they *really* were in need of a transplant--one that they'd be waiting a year	0	2	1.41	neutral	273	No	No	Yes	No	BE
99	Wed 02 Feb 2011 05:55:24 GMT	Wed 27 Jul 2022 00:00:14 GMT	Trend new: Adams D ... Helios-a Collaborators (Amyloid) __Efficacy and safety of vutrisiran for patients with hereditary transthyretin-mediated amyloidosis with polyneuropathy: a randomized clinical trial__https://t.co/iX2Hg6vIkY	0	0	0.4	neutral	233	No	No	No	Yes	US
16320	Fri 09 May 2014 00:21:00 GMT	Tue 26 Jul 2022 18:28:05 GMT	Patients in moderate stages of #Parkinsons and onwards should be routinely screened for polyneuropathy which can contribute to falls and balance problems.#MedTwitter #NeuroTwitter #psychtwitter #MedtwitterQC #Edtwitter #neurology #neuroscience	1	1	36.62	neutral	246	No	Yes	No	No	CA
2148	Mon 25 Oct 2010 16:18:06 GMT	Tue 26 Jul 2022 15:44:28 GMT	Open Access UCL Research: Efficacy and safety of vutrisiran for patients with hereditary transthyretin-mediated amyloidosis with polyneuropathy: a randomized clinical trial https://t.co/fUe0s5dYer	0	0	6.85	neutral	196	No	No	No	Yes
6496	Mon 26 Oct 2009 15:22:25 GMT	Tue 26 Jul 2022 04:01:13 GMT	Alnylam Receives Positive CHMP Opinion for Vutrisiran for the Treatment of Hereditary Transthyretin-mediated (hATTR) Amyloidosis in Adult Patients with Stage 1 or Stage 2 Polyneuropathy https://t.co/wDZLCsdq3z https://d112vpovu2xa8r.cloudfr	0	0	17.11	neutral	240	No	No	No	Yes	US
2454	Sun 20 Sep 2015 02:42:04 GMT	Mon 25 Jul 2022 17:01:01 GMT	In case you missed it.In June the FDA approved AMVUTTRA (vutrisiran); a new treatment for patients who have hereditary ATTR (hATTR) with polyneuropathy. Read more about this: https://t.co/XTPwL9ZfcL#amyloidosis https://t.co/waHDPTbyW9	3	11	9.11	neutral	237	Yes	Yes	No	Yes	US
32	Mon 28 Mar 2022 12:28:25 GMT	Mon 25 Jul 2022 12:49:28 GMT	Amvuttra (vutrisiran) is an RNAi therapeutic for the treatment of the polyneuropathy of hereditary transthyretin-mediated (hATTR) amyloidosis in adults.https://t.co/5dP8TKQZyo	0	0	0.11	neutral	176	No	No	No	Yes
2035	Sat 08 Oct 2016 23:26:19 GMT	Mon 25 Jul 2022 10:24:55 GMT	@hereistash My understanding of the feet thing is that itâ€™s a reasonably common symptom/complication of several autoimmune conditions and/or systemic inflammation? I also looked at inflammatory demyelinating polyneuropathy for similar symptoms.	0	2	1.13	neutral	244	No	No	Yes	No	AU
38352	Fri 15 Jul 2011 16:54:35 GMT	Sun 24 Jul 2022 22:35:10 GMT	713) Demyelinating polyneuropathy - 7713) Diabetic ketoacidosis - 7713) Dysgraphia - 7713) Ear congestion - 7713) Faeces soft - 7713) Food allergy - 7713) Foreign body sensation in eyes - 7713) Herpes zoster oticus - 7713) Hypervolaemia - 7	5	18	17.1	neutral	248	No	No	No	No	CA
558	Thu 29 Jul 2010 07:26:40 GMT	Sun 24 Jul 2022 16:32:34 GMT	Advance to Polyneuropathy - causes pathophysiology investigations - https://t.co/DHjJfWNsch https://t.co/ZHEUtU165M	0	0	1.83	neutral	117	Yes	No	No	Yes
19041	Mon 28 Dec 2020 05:37:29 GMT	Sun 24 Jul 2022 04:02:16 GMT	@PruritusAnii @JaySavla15 Sorry I didn't notice that. It usually causes a mononeuropathy or mononeuritis multiplex --&gt; this can even become confluent and resemble polyneuropathy.	0	1	9.06	neutral	182	No	No	Yes	No	IN
273	Wed 02 Jul 2014 22:49:41 GMT	Sun 24 Jul 2022 02:44:18 GMT	20% of pts who take metformin have vit B12 deficiency after 5 years. Normally the only sx is peripheral polyneuropathy; may not have macrocytosis or anemia. Always good to check B12 levels in diabetic pt with unrelenting peripheral neuropathy. #MedEd #MedTwitter #diabetes #FOAMed	0	3	0.8	neutral	280	No	Yes	No	No
4793	Wed 01 Oct 2014 13:22:00 GMT	Sun 24 Jul 2022 02:27:32 GMT	A longitudinal evaluation of fatigue in chronic inflammatory demyelinating polyneuropathy https://t.co/wMsfNyXQyF Br&amp;Beh	0	0	14.22	neutral	124	No	No	No	Yes
426	Thu 03 Dec 2020 00:47:29 GMT	Sat 23 Jul 2022 19:21:03 GMT	viper with polyneuropathy is such a comfort hc for me yall have no idea sometimes its the only thing keeping me sane with it	0	0	1.23	neutral	125	No	No	No	No
42	Wed 27 Apr 2022 13:13:11 GMT	Sat 23 Jul 2022 15:42:02 GMT	@richdonru @SJM18T @WSJ I'm a prime example or evidence if you will. I have a condition known as Chronic Inflammatory Demyelinating Polyneuropathy. It's the sister disease to MS. There are 50k known cases along with 10s of thousands of MS folks. We can't	0	0	0.03	negative	283	No	No	Yes	No	US
553	Thu 10 May 2012 13:49:57 GMT	Fri 22 Jul 2022 18:44:25 GMT	De novo purine synthesis inhibitors associated acute inflammatory syndromeDeath neonatalDeep vein thrombosisDeep vein thrombosis postoperativeDeficiency of bile secretionDeja vuDemyelinating polyneuropathyDemyelinationDermatitisDermatitis bullous	0	0	0.29	neutral	258	No	No	No	No	SE
553	Thu 10 May 2012 13:49:57 GMT	Fri 22 Jul 2022 18:39:14 GMT	Anti-myelin-associated glycoprotein antibodies positiveAnti-myelin-associated glycoprotein associated polyneuropathyAntimyocardial antibody positiveAnti-neuronal antibody positiveAntineutrophil cytoplasmic antibody increasedAntineutrophil cytoplasmic antibody positive	0	0	0.29	neutral	276	No	No	No	No	SE
323	Tue 12 Apr 2016 19:26:14 GMT	Fri 22 Jul 2022 18:26:22 GMT	Alnylam Receives Positive CHMP Opinion for Vutrisiran for the Treatment of Hereditary Transthyretin-mediated (hATTR) Amyloidosis in Adult Patients with Stage 1 or Stage 2 Polyneuropathy - Neuro Central via BrainSights for iOS https://t.co/uqDWP7ZZI7	0	0	1.22	neutral	249	No	No	No	Yes
323	Tue 12 Apr 2016 19:26:14 GMT	Fri 22 Jul 2022 18:25:23 GMT	Alnylam Receives Positive CHMP Opinion for Vutrisiran for the Treatment of Hereditary Transthyretin-mediated (hATTR) Amyloidosis in Adult Patients with Stage 1 or Stage 2 Polyneuropathy - Neuro Central via BrainSights for iOS https://t.co/uqDWP8i8Wf	0	0	1.22	neutral	249	No	No	No	Yes
3052	Sat 25 Jan 2020 02:53:38 GMT	Fri 22 Jul 2022 15:59:04 GMT	The Gardasil vaccine also increases the risk of acute disseminated encephalomyelitis chronic pain syndrome chronic fatigue syndrome lupus chronic inflammatory demyelinating polyneuropathy interconnective tissue disorder arthritis fibromyalgia arrhythmia epilepsy.....	1	1	1.41	negative	276	No	No	No	No
3212	Thu 29 Oct 2015 13:51:43 GMT	Fri 22 Jul 2022 13:41:52 GMT	$ALNY Alnylam Receives Positive CHMP Opinion for Vutrisiran for the Treatment of Hereditary Transthyretin-mediated (hATTR) Amyloidosis in Adult Patients with Stage 1 or Stage 2 Polyneuropathy - https://t.co/aLAllZXfwi	0	0	9.75	neutral	217	No	No	No	Yes	US
2931	Wed 21 Mar 2018 03:21:53 GMT	Fri 22 Jul 2022 12:23:13 GMT	Alnylam Receives Positive CHMP Opinion for Vutrisiran for the Treatment of Hereditary Transthyretin-mediated (hATTR) Amyloidosis in Adult Patients with Stage 1 or Stage 2 Polyneuropathy https://t.co/gYUZaW16MA https://t.co/tc4GKNMYR8	0	0	10.9	neutral	233	Yes	No	No	Yes
4481	Mon 03 Dec 2018 20:43:42 GMT	Fri 22 Jul 2022 12:20:43 GMT	$ALNY [15s. delayed]: Issued Press Release on July 22 08:17:00: Alnylam Receives Positive CHMP Opinion for Vutrisiran for the Treatment of Hereditary Transthyretin-mediated (hATTR) Amyloidosis in Adult Patients with Stage 1 or Stage 2 Polyneuropathy https://t.co/wy02GVkRXN	0	0	13.38	neutral	274	No	No	No	Yes	US
2096	Fri 29 Jan 2021 16:43:57 GMT	Fri 22 Jul 2022 12:18:06 GMT	$ALNY Alnylam Receives Positive CHMP Opinion for Vutrisiran for the Treatment of Hereditary Transthyretin-mediated (hATTR) Amyloidosis in Adult Patients with Stage 1 or Stage 2 Polyneuropathyhttps://t.co/rPoQtaQocj	0	0	6.71	neutral	215	No	No	No	Yes
251	Thu 12 May 2022 12:21:11 GMT	Fri 22 Jul 2022 12:17:27 GMT	$ALNY Alnylam Receives Positive CHMP Opinion For Vutrisiran For The Treatment Of Hereditary Transthyretin-mediated (hATTR) Amyloidosis In Adult Patients With Stage 1 Or Stage 2 PolyneuropathyStock News Alerts In Bio	0	0	0.87	neutral	217	No	No	No	No
7466	Sat 25 Apr 2020 13:11:29 GMT	Fri 22 Jul 2022 12:17:21 GMT	$ALNY Alnylam Receives Positive CHMP Opinion for Vutrisiran for the Treatment of Hereditary Transthyretin-mediated (hATTR) Amyloidosis in Adult Patients with Stage 1 or Stage 2 Polyneuropathyhttps://t.co/cMrymQ4ox9	0	0	21.29	neutral	215	No	No	No	Yes
207	Fri 14 May 2021 20:34:04 GMT	Fri 22 Jul 2022 12:17:08 GMT	$ALNY Alnylam Receives Positive CHMP Opinion for Vutrisiran for the Treatment of Hereditary Transthyretin-mediated (hATTR) Amyloidosis in Adult Patients with Stage 1 or Stage 2 Polyneuropathy https://t.co/dwiSYEDDrO	0	0	0.81	neutral	217	No	No	No	Yes
1398	Fri 15 May 2009 23:11:40 GMT	Fri 22 Jul 2022 10:55:00 GMT	Peritoneal Dialysis and Inflammatory Demyelinating Polyneuropathy: A Correlation or Co-Incidence? - https://t.co/H02xEhwwQ1 #health #dialysis #esrd #ckd #nephrology	0	0	4.41	neutral	164	No	Yes	No	Yes	US
5527	Sun 10 Apr 2016 16:57:02 GMT	Fri 22 Jul 2022 09:29:00 GMT	@GmaiGraham @DoctorTro Interesting. I got Chronic Inflammatory Demyelinating Polyneuropathy which was cured by IVIG. Many others got it from the flu shot in the 80's which is why they took that flu shot off the market. I was one of the lucky ones.	0	0	2.56	neutral	250	No	No	Yes	No	US
613	Fri 29 Jun 2018 20:22:08 GMT	Fri 22 Jul 2022 04:35:07 GMT	@championmedin Acute intermittent porphyria:5P'sPainful abdomenPolyneuropathyPsychological disturbancesPort wine-colored urinePrecipitated by drugs #mbbs #medicalmnemonics #NEETPG #championmed	0	0	0.3	neutral	199	No	Yes	Yes	No	IN
227	Mon 08 Nov 2021 16:09:27 GMT	Fri 22 Jul 2022 04:35:07 GMT	Acute intermittent porphyria:5P'sPainful abdomenPolyneuropathyPsychological disturbancesPort wine-colored urinePrecipitated by drugs #mbbs #medicalmnemonics #NEETPG #championmed	0	1	0.61	neutral	183	No	Yes	No	No
79	Tue 10 May 2016 21:02:39 GMT	Thu 21 Jul 2022 15:41:33 GMT	I wold add sensory polyneuropathy https://t.co/9faOHPW2Fd	0	0	0.26	neutral	57	No	No	No	Yes
7225	Mon 07 Dec 2015 19:24:47 GMT	Thu 21 Jul 2022 13:03:30 GMT	7 things you need to know about familial amyloid polyneuropathy (FAP) https://t.co/KezLCvgdfl https://t.co/IIJ8tWUS8i	5	4	24.39	neutral	117	Yes	No	No	Yes
161	Wed 01 Sep 2021 15:31:08 GMT	Thu 21 Jul 2022 11:13:55 GMT	#CIDP - Chronic inflammatory demyelinating polyneuropathy has several treatments. The main #treatment given is #steroids and other immunosuppressive medications. #IVIG - Intravenous immunoglobulin is also given in some patients.Call: +91 73865 77796.https://t.co/ZHafS6CjGF https://t.co/so0gI0wOVu	0	0	0.78	neutral	299	Yes	Yes	No	Yes	IN
113	Sun 10 Jan 2010 23:43:11 GMT	Wed 20 Jul 2022 17:49:49 GMT	Orsini Specialty Pharmacy has been chosen by Alnylam Pharmaceuticals as a #specialtypharmacy partner for AMVUTTRAâ„¢ (vutrisiran) which is indicated to treat the polyneuropathy caused by hereditary transthyretin-mediated amyloidosis (#hATTR) in adults. https://t.co/7jsnXtjyOL	0	0	0.45	neutral	276	No	Yes	No	Yes	US
853	Tue 13 Jun 2017 16:34:09 GMT	Wed 20 Jul 2022 16:48:17 GMT	A couple weeks later a neurology vet diagnosed her with GOLPP Geriatric Onset LaryngealÂ Paralysis and Polyneuropathy.I had never heard of it. It's becoming more well known in labs shepherds and goldens now so I hope this thread will inform others#dogs #K9 #labradorretriever https://t.co/bNfRAfMVN2	1	8	0.59	neutral	303	Yes	Yes	No	No	US
42	Wed 27 Apr 2022 13:13:11 GMT	Wed 20 Jul 2022 16:00:52 GMT	@SPants72 I have two co-morbidities. Type II Diabetes and a thing called Chronic Inflammatory Demyelinating Polyneuropathy. Caught covid over Thanksgiving last year. Suffered recovered and remain un-vaccinated. Fauci can stick the needle where the sun don	0	0	0.03	neutral	276	No	No	Yes	No	US
1476	Mon 17 Jun 2019 16:33:39 GMT	Wed 20 Jul 2022 15:57:32 GMT	#Lupus neurological symptoms: depression seizures cognitive dysfunction mood disorder cerebrovascular disease polyneuropathy anxiety	0	0	3.37	negative	138	No	Yes	No	No
1650	Wed 15 Sep 2010 15:55:47 GMT	Wed 20 Jul 2022 08:16:15 GMT	TW : Pathogenesis of Distal Symmetrical Polyneuropathy in Diabetes: ...Cancer Imperial College London London W6 8RF UK2Imperial Vascular Unit Imperial College Healthcare NHS Trust London W6 8RF UK3Department of Vascular Surgery Cambridgeâ€¦ https://t.co/3de1L8Kus7 https://t.co/q1cB7uhyGM	0	0	5.87	neutral	294	Yes	No	No	Yes
719	Fri 01 Jul 2011 10:10:42 GMT	Tue 19 Jul 2022 14:48:39 GMT	@mommimaya Yes we also associate this condition with critical illness polyneuropathy and myopathy.	0	1	0.39	neutral	99	No	No	Yes	No	TR
5452	Fri 06 Feb 2009 16:58:39 GMT	Tue 19 Jul 2022 11:30:44 GMT	Lorraine stayed in @CUH_NHS Neuro Critical Care Unit (NCCU) for 10 weeks following a diagnosis of Chronic Inflammatory Demyelinating Polyneuropathy (NIDP) &amp; Guillain-Barre Syndrome (GBS). To thank her amazing team she climbed the Three Peaks over 3 days raising a fab Â£1825!ðŸ™ https://t.co/gCGhZK0acg	0	5	16.33	positive	306	Yes	No	Yes	No	US
174	Tue 28 Apr 2020 13:29:04 GMT	Tue 19 Jul 2022 11:01:14 GMT	Check out our review on the pathogenesis of distal symmetrical polyneuropathy in diabetes - my first ever review paper (theyâ€™re so hard) to set the scene for my PhD. I hope you find informative ðŸ˜Š #DiabeticNeuropathy #Neuropathy https://t.co/zp3SksZQQL	3	16	0.53	neutral	253	No	Yes	No	Yes	GB
1263	Sun 25 Aug 2013 23:30:57 GMT	Tue 19 Jul 2022 10:36:28 GMT	Take Home Points âž¡ï¸TIND = polyneuropathy due to rapid overcorrection of glucose in those with chronic hyperglycemiaâž¡ï¸It is more generalized and acute onset than DNâž¡ï¸Risk is in patients corrected &gt;2% every 3 monthsâž¡ï¸ Treat by slowing correction treating neuropathy	5	22	0.58	neutral	275	No	No	No	No
1263	Sun 25 Aug 2013 23:30:57 GMT	Tue 19 Jul 2022 10:36:25 GMT	(4/8) It is prevalent in up to 10% of patients with DM who have neuropathy and is an ACUTE (rather than chronic progressive) polyneuropathy with severe allodynia and generalized neuropathy.	0	17	0.58	neutral	191	No	No	No	No
161	Wed 01 Sep 2021 15:31:08 GMT	Tue 19 Jul 2022 09:51:45 GMT	Chronic inflammmatory demyelinating polyneuropathy(#CIDP) is a condition where there is a gradually progressive reduction in the sensation and power of arms and legs. #Consult your #neurologist.For Appointments Call: +91 73865 77796.https://t.co/ZHafS6CjGF https://t.co/xcKweM904N	0	0	0.78	neutral	283	Yes	Yes	No	Yes	IN
18268	Fri 08 Jan 2010 16:13:39 GMT	Mon 18 Jul 2022 09:21:02 GMT	Join experts on July 28th as they discuss necessary tests involved in the diagnosis of a patient with Chronic inflammatory demyelinating polyneuropathy. Register here: https://t.co/e0KrGHBtjY https://t.co/7ZM3WVkjx4	0	2	68.8	neutral	215	Yes	No	No	Yes
158	Thu 24 Dec 2015 10:10:11 GMT	Mon 18 Jul 2022 05:57:42 GMT	@VinnyFrancioMD @DrNatStrand @ASPN_PainNeuro @dougbeall @LKapural @drdesaimd @Drgsportsspine @kiranpatelmd @PaintoRelief Dear allan https://t.co/NZUo4nt0MJ lady Nataly I am suffering of axonal polyneuropathy of large https://t.co/c8CyBIC8ZA to contact u.I	0	0	0.1	neutral	287	No	No	Yes	Yes
707	Sat 07 Jan 2012 18:38:23 GMT	Mon 18 Jul 2022 04:34:07 GMT	Consider slow control of Hb A1C in patients with Diabetic polyneuropathy.Do not use an aggressive approach.	0	2	1.72	neutral	108	No	No	No	No
204	Tue 25 Jun 2019 14:09:50 GMT	Sun 17 Jul 2022 17:44:32 GMT	@dahiya_anu @PanickedFoodie Hey! Was recently diagnosed with fibromyalgia but some of my symptoms don't fit. Would that be ok if you could describe what is small fiber polyneuropathy? Can only find small fiber neuropathy online &gt;&lt;- kyle	0	2	0.11	neutral	245	No	No	Yes	No
4541	Sun 27 Sep 2015 07:59:32 GMT	Sun 17 Jul 2022 16:12:52 GMT	@PanickedFoodie I wish I was timely diagnosed. For two decades i was diagnosed with fibro. Later turned out to be small fiber polyneuropathy after continuously pushing drs to test further	0	11	2.29	neutral	187	No	No	Yes	No	IN
178	Tue 07 Dec 2021 16:36:30 GMT	Sun 17 Jul 2022 14:26:46 GMT	Peripheral neuropathy can be classified as:Mononeuropathy: single nerve affectedPolyneuropathy: nerves affected throughout body symmetricallyMononeuropathy multiplex: multiple individual nerves affected asymmetricCheck out @DxRxEdu video!https://t.co/0MNj21Nmwh https. https://t.co/R883D3dGn2	0	0	0.65	negative	302	Yes	No	Yes	Yes	ZM
158	Sun 21 Mar 2010 04:56:37 GMT	Sun 17 Jul 2022 08:26:12 GMT	@LeeLee317 @Lightwa60075976 @DavidCable13 @carkin89 The polyneuropathy therapeutic Partisan is bound with an LNP and was approved for use in both the US and Europe in 2018. It targets mRNA in liver cells.2017 N1-methyl-Î¨ was used w/2 Zika vaccines and su	0	0	0.09	positive	323	No	No	Yes	No
47	Thu 10 Sep 2020 13:06:05 GMT	Sat 16 Jul 2022 22:02:38 GMT	I really needed another chronic pain condition.. I already received a lifetime membership to the pain club at birth. #EhlersDanlosSyndrome #chronicpain #chronicillness #polyneuropathy Tweet dump over..	0	0	0.15	negative	203	No	Yes	No	No
600	Sat 21 May 2011 13:04:08 GMT	Sat 16 Jul 2022 20:35:00 GMT	@MattHancock @UniofOxford @AstraZeneca Iâ€™m glad youâ€™re proud. What about my lovely colleague who (2 weeks after her AZ jab in April 2021) developed severe nerve damage loss of continence and was diagnosed with Chronic inflammatory demyelinating polyne	0	1	0.3	negative	311	No	No	Yes	No	GB
18268	Fri 08 Jan 2010 16:13:39 GMT	Sat 16 Jul 2022 20:11:06 GMT	Join experts on August 25th as they discuss appropriate dosing of first-line therapies for the management of Chronic inflammatory demyelinating polyneuropathy. Register now: https://t.co/qJyVePAQEa https://t.co/xfikdthn1o	0	1	68.8	positive	221	Yes	No	No	Yes
978	Thu 10 Aug 2017 16:53:58 GMT	Sat 16 Jul 2022 18:45:09 GMT	ICYMI: Based on the 35-week interim trial results @AstraZeneca and @ionispharma will seek regulatory approval for eplontersen and plan to file a new drug application with the @US_FDA in 2022 for #hATTR polyneuropathy.https://t.co/xvznmEJl1J https://t.co/jgydK46mlo	0	0	3.54	neutral	266	No	Yes	Yes	Yes	US
176263	Fri 13 Jul 2012 14:39:21 GMT	Fri 15 Jul 2022 13:54:00 GMT	â­ï¸tirzepatide (Mounjaro)to improve blood sugar control in diabetes in addition to diet and exercise â­ï¸tapinarof (Vtama)to treat plaque psoriasisâ­ï¸vutrisiran (Amvuttra)to treat polyneuropathy of hereditary transthyretin-mediated amyloidosis	10	36	82.25	neutral	250	No	No	No	No	US
824	Fri 22 Feb 2019 04:39:03 GMT	Thu 14 Jul 2022 20:36:31 GMT	Editor-in-Chief Pickup PapersDevelopment and Comparative Efficacy of Lagos Neuropathy Protocol for Improving Recovery of Symptom and Functional Independence Performance in Individuals with Diabetic Peripheral Sensorimotor Polyneuropathyhttps://t.co/azbzamRrL1	0	0	2.61	neutral	261	No	No	No	Yes
1476	Mon 17 Jun 2019 16:33:39 GMT	Thu 14 Jul 2022 20:32:02 GMT	Lupus neurological symptoms: depression seizures cognitive dysfunction mood disorder cerebrovascular disease polyneuropathy anxiety	0	0	3.37	negative	137	No	No	No	No
147322	Thu 16 Oct 2008 06:40:08 GMT	Thu 14 Jul 2022 19:29:45 GMT	Abria Lewis 15 was found to have chronic inflammatory demyelinating polyneuropathy which prevents her from walking talking and breathing properlyhttps://t.co/EoIidxCCFw	0	1	383.54	neutral	173	No	No	No	Yes	GB
1447	Sun 14 May 2017 15:08:43 GMT	Thu 14 Jul 2022 17:12:39 GMT	Does [99mTc]-33-diphosphono-12-propanodicarboxylic acid (DPD) soft tissue uptake allow the identification of patients with the diagnosis of cardiac transthyretin-related (ATTR) amyloidosis with higher risk for polyneuropathy? https://t.co/ITJ2NZLC8u	0	0	4.59	neutral	251	No	No	No	Yes	US
256	Fri 21 Aug 2015 21:02:42 GMT	Thu 14 Jul 2022 15:17:56 GMT	@itvnews Chronic inflammatory demyelinating polyneuropathy (CIDP) a rare progressive autoimmune disease that affects the nervous system.	0	0	0.14	negative	138	No	No	Yes	No	DM
306	Thu 08 Jul 2021 12:41:27 GMT	Thu 14 Jul 2022 10:00:00 GMT	Positive high-level results from the NEURO-TTRansform Phase III trial in patients with hereditary transthyretin-mediated amyloid polyneuropathy were announced ðŸ“£https://t.co/7QT7tfK6Ql https://t.co/cup8ewRqlb	0	1	1.29	neutral	209	Yes	No	No	Yes
222	Fri 29 Apr 2011 11:57:35 GMT	Thu 14 Jul 2022 07:46:54 GMT	#clinicaltrial Correlation of HbA1c With Electrophysiological Studies and Gait Performance in Diabetic Polyneuropathy Patients https://t.co/DFg7cn7S7I	0	0	0.85	neutral	150	No	Yes	No	Yes
322	Tue 27 May 2014 11:38:55 GMT	Thu 14 Jul 2022 07:33:21 GMT	Correlation of HbA1c With Electrophysiological Studies and Gait Performance in Diabetic Polyneuropathy Patients: Status: Recruiting Condition Summary: Diabetic Polyneuropathy https://t.co/FiVihyvwVa	0	0	1.22	neutral	200	No	No	No	Yes
592	Sun 26 Jan 2014 22:47:33 GMT	Thu 14 Jul 2022 01:04:41 GMT	@EbonyJHilton_MD Currently have Long-Guillen Barre=CIDP*Chronic Inflammatory Demyelating Polyneuropathy	0	4	0.29	neutral	105	No	No	Yes	No	US
51	Sat 25 May 2019 18:12:01 GMT	Wed 13 Jul 2022 22:21:08 GMT	@andy23tran In other countries: hard laborâž¡ï¸foodâž¡ï¸ healthy &amp; strong heartsâž•wiser eating habits = longer life/less hc requiredIn America:no laborâž¡ï¸free foodâž¡ï¸weak heartsâž•obesityâž¡ï¸pills (w/ side effects like kidney failure pulmon	0	0	0.03	neutral	291	No	No	Yes	No
310	Thu 21 Jan 2021 23:58:20 GMT	Wed 13 Jul 2022 22:13:45 GMT	Subacute inflammatory demyelinating polyneuropathy;Subclavian artery embolism;Subclavian artery thrombosis;Subclavian vein thrombosis;Sudden unexplained death in epilepsy;Superior sagittal sinus thrombosis;Susac's syndrome;Suspected COVID-19;Swelling;Swelling face;	1	0	0.18	neutral	273	No	No	No	No
310	Thu 21 Jan 2021 23:58:20 GMT	Wed 13 Jul 2022 21:50:21 GMT	De novo purine synthesis inhibitors associated acute inflammatory syndrome;Death neonatal;Deep vein thrombosis;Deep vein thrombosis postoperative;Deficiency of bile secretion;Deja vu;Demyelinating polyneuropathy;Demyelination;Dermatitis;Dermatitis bullous;	2	1	0.18	neutral	265	No	No	No	No
310	Thu 21 Jan 2021 23:58:20 GMT	Wed 13 Jul 2022 21:39:42 GMT	Antimitochondrial antibody positive;Anti-muscle specific kinase antibody positive;Anti-myelin-associated glycoprotein antibodies positive;Anti-myelin-associated glycoprotein associated polyneuropathy;Antimyocardial antibody positive;Anti-neuronal antibody positive;	3	1	0.18	neutral	270	No	No	No	No
852	Fri 18 Apr 2014 11:25:42 GMT	Wed 13 Jul 2022 11:42:17 GMT	Widespread disease in Europe: What is #polyneuropathy?Polyneuropathy can affect anyone. An estimated 5 million people in Germany suffer from it. But how does the nervous disease become noticeable? And most importantly is it curable?https://t.co/EGmZJXnDCj by @ntvde	1	1	2.77	negative	274	No	Yes	Yes	Yes
1250	Wed 14 Oct 2020 21:15:31 GMT	Wed 13 Jul 2022 11:24:04 GMT	MEN AND WOMEN IN THAILAND POLYNEUROPATHY AND NOT BE DIABETIC HIGH BLOOD PRESSUREHYPOTHYROIDISMBLADDER CANCERPARKINSONISM THESE 3 ARE PRESUMPTIVE BY VA. THIS IS AGENT ORANGE.	1	3	2.9	neutral	179	No	No	No	No
9250	Fri 09 Sep 2011 13:17:19 GMT	Wed 13 Jul 2022 05:25:46 GMT	REPOST: I am Jomar Empaynado. I humbly seek your assistance for my partner Ramil Cantoneros who is battling Guillain-BarrÃ© Syndrome (GBS) which has now adversely progressed to the Diffuse Motor Axonal Polyneuropathy variant. https://t.co/e3PF6Z8SaT	7	9	27.88	neutral	251	Yes	No	No	No	PH
116	Fri 11 Sep 2020 00:55:05 GMT	Wed 13 Jul 2022 04:50:27 GMT	@slava__bobrov I have a polyneuropathy	0	0	0.07	neutral	38	No	No	Yes	No
1163	Mon 29 Jul 2013 23:03:28 GMT	Wed 13 Jul 2022 00:33:37 GMT	Join me as I chat with writer and activist Simone Roach about her journey living with Progressive Axonal Polyneuropathy. Be sure to subscribe to https://t.co/ysframJabj to find out more info!https://t.co/G7ifl43sG8 https://t.co/LEYHuFL8MP	0	0	4.01	neutral	241	Yes	No	No	Yes	US
22	Sat 15 Dec 2012 19:59:54 GMT	Tue 12 Jul 2022 23:03:05 GMT	@MagentaNik @TMobile Hi my pup of 12 years was dx with DM a few months ago. I'm giving him prednisone and some other vitamins but he is so restless in afternoon and night and pants like crazy. You have this symptom too? Unfortunately he's got osteoarthr	0	0	0.01	neutral	285	No	No	Yes	No	US
13013	Sat 18 Jul 2020 23:44:39 GMT	Tue 12 Jul 2022 22:20:52 GMT	@ASanchez_PS @AaronLBerkowitz @AndreMansoor Man I was just struggling in clinic trying to figure out what to do in a patient with what I now know seems like polyneuropathy. I was tempted to spam all the basic neuropathy tests I knew but my preceptor wisel	0	3	6.36	neutral	313	No	No	Yes	No
7349	Sun 10 May 2015 17:09:54 GMT	Tue 12 Jul 2022 22:09:02 GMT	@AaronLBerkowitz @caseyalbin @Tracey1milligan @CrystalYeoMDPhD @NMatch2023 @a_charidimou @MedTweetorials @CPSolvers @DxRxEdu @rabihmgeha @emeltzermd @LyellJ @MariaMjaleman @gabifpucci Thanks for another great one! One thing I would emphasize is the limite	0	7	3.73	neutral	448	No	No	Yes	No	US
11579	Sat 28 Dec 2019 17:38:50 GMT	Tue 12 Jul 2022 21:09:08 GMT	So after localizing a patientâ€™s syndrome as a polyneuropathy we can localize even further by classifying it based on modality affected fiber type and pathophysiology.How? Symptoms and signs:	0	7	5.68	neutral	194	No	No	No	No
11579	Sat 28 Dec 2019 17:38:50 GMT	Tue 12 Jul 2022 21:09:07 GMT	Polyneuropathy can be classified by:- Modality/ies affected: sensory motor sensorimotor autonomic- Fiber type: large fibers vs small fibers (pain/temperature autonomic)- Pathophysiology: axonal vs demyelinating	2	6	5.68	neutral	217	No	No	No	No
11579	Sat 28 Dec 2019 17:38:50 GMT	Tue 12 Jul 2022 21:09:07 GMT	Polyneuropathy should be suspected whensymmetric symptoms in extremities- sensoryâ€“numbness paresthesias pain imbalance +/-- motorâ€“weakness +/-- autonomic dysfunction Exam shows loss of sensation +/- weakness with diminished or absent reflexes	2	7	5.68	negative	252	No	No	No	No
11579	Sat 28 Dec 2019 17:38:50 GMT	Tue 12 Jul 2022 21:09:04 GMT	Peripheral neuropathy can be classified as:Mononeuropathy: single nerve affectedPolyneuropathy: nerves affected throughout body symmetricallyMononeuropathy multiplex: multiple individual nerves affected asymmetricCheck out @DxRxEdu video!https://t.co/fYNmD3ScD1 https://t.co/SGN5YRJrbn	15	70	7.5	negative	295	Yes	No	Yes	Yes
11579	Sat 28 Dec 2019 17:38:50 GMT	Tue 12 Jul 2022 21:09:03 GMT	#MedTwitter #MedStudentTwitter #NeuroTwitter! This morning on @CPSolvers #VMR we discussed an approach to peripheral polyneuropathy so hereâ€™s a #tweetorial to add to the #EndNeurophobia seriesLink to whole series here: https://t.co/tzs4z9Fjrj@rabihmgeha @DxRxEdu @caseyalbin	60	217	31.24	neutral	278	No	Yes	Yes	Yes
55	Tue 14 Dec 2021 23:08:29 GMT	Tue 12 Jul 2022 19:27:50 GMT	Hey #medtwitter @CPSolvers was awesome today ! I thought that could be guillain barre syndrome but was a Chronic Inflammatory Demyelinating Polyneuropathy (CIDP) very similar ... https://t.co/rVHfvyzf44	1	2	0.2	positive	204	Yes	Yes	Yes	No	BR
15	Thu 03 Feb 2022 11:13:37 GMT	Tue 12 Jul 2022 14:52:37 GMT	Central neuronal transmission in response to tonic cold pain is modulated in people with type 1 diabetes and severe polyneuropathy@PixstoryApp @ToufiqRashid @naqshzeb @iamrajeshahuja @jayanthjacob @docanoopmisra @alisharashid23https://t.co/5USWwSiXiT	0	1	0.07	negative	252	No	No	Yes	Yes	IN
672	Thu 01 Aug 2013 21:40:54 GMT	Tue 12 Jul 2022 12:39:37 GMT	Neuropathy is nerve disease that can affect just one nerve or many nerves (polyneuropathy). In general polyneuropathy is caused by a systemic disease process (affecting the whole body) that damages many nerves like diabetes or chronic alcohol overuse. https://t.co/lORTUcvkaJ	0	0	1.86	negative	277	No	No	No	Yes	US
41	Sun 17 Jan 2021 07:04:30 GMT	Tue 12 Jul 2022 10:18:56 GMT	Ralph Siegel: He suffers from polyneuropathy a nerveÂ disease https://t.co/E5JxttShBL	0	0	0.15	neutral	85	No	No	No	Yes	US
581	Wed 23 Feb 2022 21:51:11 GMT	Mon 11 Jul 2022 22:51:11 GMT	Neurologist confirmed in an email the presence of small fiber polyneuropathy after performing an autoimmune panel and skin biopsy. No other info given in her message.What does this mean??? #LongCovid #longcovidsucks	1	4	1.72	neutral	216	No	Yes	No	No	US
610	Fri 11 Dec 2015 23:31:43 GMT	Mon 11 Jul 2022 10:40:19 GMT	Australian Olympic swimming champion Michael Klim speaks about rare disorder chronic inflammatory demyelinating polyneuropathy https://t.co/WotdCrmfep via @ABCaustralia	0	0	1.66	neutral	168	No	No	Yes	Yes	AU
40995	Tue 08 Nov 2011 14:35:30 GMT	Mon 11 Jul 2022 09:25:34 GMT	Longâ€term benefits of inotersen with regard to healthâ€related quality of life in patients with hATTR amyloidosis with polyneuropathy https://t.co/n6YqQY35k4	0	1	100.06	positive	156	No	No	No	Yes	GB
2033	Thu 25 Aug 2016 15:39:33 GMT	Mon 11 Jul 2022 07:05:10 GMT	Aust swim champ Michael Klim diagnosed with rare auto-immune disorder chronic inflammatory demyelinating polyneuropathy (CIDP).â€œThe body is trying to protect itself but itâ€™s eating its own tissue in my case itâ€™s eating the outside of my nerves.â€ https://t.co/malGwdZAV3	0	1	5.56	neutral	271	No	No	No	Yes	AU
668	Thu 02 Dec 2010 14:18:00 GMT	Mon 11 Jul 2022 06:59:22 GMT	Australian Olympic swimming champion Michael Klim speaks about rare disorder chronic inflammatory demyelinating polyneuropathy https://t.co/4SoA1rCGHa	0	0	2.3	neutral	150	No	No	No	Yes	AU
8533	Thu 07 Jun 2012 03:16:11 GMT	Mon 11 Jul 2022 04:20:16 GMT	44-year-old Olympic medalist Michael Klim diagnosed with chronic inflammatory demyelinating polyneuropathy (CIDP) an #autoimmune disorder that attacks the myelin sheaths of nerves affecting function &amp; weakness in arms hands legs and feet. https://t.co/1pFMKEz6yA https://t.co/AGgro5Rcxy	0	2	27.11	negative	294	Yes	Yes	No	Yes
1	Sat 21 May 2022 08:32:54 GMT	Mon 11 Jul 2022 04:06:55 GMT	Australian Olympic swimming champion Michael Klim talks about the rare disease chronic inflammatory demyelinatingÂ polyneuropathy https://t.co/voLpDsxiRP	0	0	0.01	neutral	152	No	No	No	Yes
1274	Sat 21 Aug 2021 06:12:48 GMT	Mon 11 Jul 2022 03:25:02 GMT	Australian Olympic swimming champion Michael Klim speaks about rare disorder chronic inflammatory demyelinatingÂ polyneuropathy https://t.co/kaAYDDNqZK	0	0	3.25	neutral	150	No	No	No	Yes
755	Sun 19 Aug 2018 04:05:06 GMT	Mon 11 Jul 2022 03:18:12 GMT	Australian Olympic swimming champion Michael Klim speaks about rare disorder chronic inflammatory demyelinating polyneuropathy https://t.co/jVkJtYLHZE via @ABCaustralia	0	2	2.01	neutral	168	No	No	Yes	Yes	AU
18	Thu 31 Mar 2022 21:26:51 GMT	Mon 11 Jul 2022 03:12:31 GMT	Australian Olympic swimming champion Michael Klim speaks about rare disorder chronic inflammatory demyelinatingÂ polyneuropathy https://t.co/G1kxQ8VDcS	0	0	0.09	neutral	150	No	No	No	Yes	US
96197	Tue 09 Sep 2008 23:21:07 GMT	Mon 11 Jul 2022 03:05:38 GMT	Australian Olympic swimming champion Michael Klim speaks about rare disorder chronic inflammatory demyelinating polyneuropathy https://t.co/ewCS08Emzw	2	3	260.17	neutral	150	No	No	No	Yes	AU
1141	Thu 04 Mar 2010 10:47:10 GMT	Sun 10 Jul 2022 20:28:59 GMT	@Joshuak_Smith Ah well not all pain is the same. Polyneuropathy could make you think otherwise.	0	0	0.66	neutral	96	No	No	Yes	No	NL
11887	Tue 22 Jun 2021 04:46:12 GMT	Sun 10 Jul 2022 20:14:19 GMT	I am compromised. I have bilateral polyneuropathy. Every day is hard. Now throw covid on this fragile body. No fucking way. I am worried. No one is wearing a mask here. No one. https://t.co/TIfAhm47hB	16	221	30.11	negative	200	No	No	No	Yes	US
810	Thu 03 Oct 2019 20:10:56 GMT	Sun 10 Jul 2022 12:30:29 GMT	Add these to your â€œMystery Illness â€œ File â€¦. CIPD - Chronic inflammatory demyelinating polyneuropathy https://t.co/IgAHsvfKXh	0	0	2.96	neutral	127	Yes	No	No	No	CA
476	Sat 28 Aug 2021 16:03:37 GMT	Sun 10 Jul 2022 10:42:40 GMT	Yes they are!! It's what causing fibrosis. And connective tissue issues basically the combination of IgG / paraproteinemia and amyloiosis will lead to severe MGUS-CIDP - chronic inflammatory demyelinating polyneuropathy &amp; ?myeloma. We cannot afford to get this wrong/ANY delay https://t.co/b8cAjGH4C4	1	0	1.69	neutral	306	No	No	No	Yes
2499	Sun 23 Aug 2015 15:06:42 GMT	Sun 10 Jul 2022 09:31:00 GMT	Small-fibre polyneuropathy caused by chemical agent resistant coating [CARC paint]https://t.co/uolURM8uTy https://t.co/DkXCMSyZv2	2	4	7.31	neutral	131	Yes	No	No	Yes	US
1101	Mon 23 Mar 2009 04:34:48 GMT	Sun 10 Jul 2022 09:25:26 GMT	Seeing the great #MichaelKlim on @theprojecttv was so heartbreaking. An elite athlete who won gold at the Olympics suffering from Chronic inflammatory demyelinating polyneuropathy (CIDP) fighting the battle of his life man itâ€™s humbling. I sincerely hope heâ€™s going ok.	0	0	2.85	positive	273	No	Yes	Yes	No
2022	Mon 02 Apr 2018 03:40:46 GMT	Sun 10 Jul 2022 06:27:41 GMT	Michael Klim was diagnosed withÂ chronic inflammatory demyelinating polyneuropathyÂ https://t.co/stAerQVlfw	5	15	4.93	neutral	107	No	No	No	Yes
158	Thu 24 Dec 2015 10:10:11 GMT	Sun 10 Jul 2022 00:07:37 GMT	@Stem_Cell_Dir What u can do with axonal polyneuropathy of large fibres loosing neurons disease???DM me please	0	0	0.09	neutral	111	No	No	Yes	No
41	Sat 23 Mar 2019 02:04:01 GMT	Sat 09 Jul 2022 22:54:46 GMT	@amyfadoolNBCS I don't know what medication Gibson is on or if he's full of shit or whatever but I will say that my brother has chronic inflammatory demyelinating polyneuropathy which is also an autoimmune disease and he is on medication that has prevente	0	4	0.03	negative	293	No	No	Yes	No	US
375	Thu 22 Oct 2020 08:30:28 GMT	Sat 09 Jul 2022 22:33:25 GMT	2022Oral and Topical Treatment of Painful Diabetic Polyneuropathy: Practice Guideline Update Summary.Full Guidelinehttps://t.co/XzRFuKtoJw https://t.co/gLVCT7zJ0B	0	1	1.28	neutral	166	Yes	No	No	Yes	EG
158	Thu 24 Dec 2015 10:10:11 GMT	Sat 09 Jul 2022 17:13:46 GMT	@LisaLemond @datsunian Lady any recommendations for my disease axonal polyneuropathy of large fibresthankspls ShareðŸ™	0	0	0.09	neutral	119	No	No	Yes	No
532	Fri 05 Dec 2014 17:52:12 GMT	Sat 09 Jul 2022 15:38:40 GMT	@MarkGaze @AbbieTutt GBS: Group-B strepGBS: Guillain-BarrÃ© syndromeWhen I started an O&amp;G placement it took a little while to realise that there werenâ€™t huge numbers of labouring patients with ascending polyneuropathy.	0	2	0.31	neutral	224	No	No	Yes	No	GB
16	Fri 31 Dec 2021 20:13:51 GMT	Sat 09 Jul 2022 15:32:08 GMT	@RevManda @SolomonUssop @BynThereDoneTht @Bluecaribe2 @CNBCMakeIt I really hope so! I got coxsackievirus at 22 and it destroyed my sensory nervous system and I ended up with Chronic inflammatory sensory polyneuropathy.	0	1	0.01	negative	219	No	No	Yes	No
1476	Mon 17 Jun 2019 16:33:39 GMT	Sat 09 Jul 2022 11:08:28 GMT	Lupus neurological symptoms: depression seizures cognitive dysfunction mood disorder cerebrovascular disease polyneuropathy anxiety	0	0	3.37	negative	137	No	No	No	No
1055	Tue 16 Feb 2010 17:27:05 GMT	Sat 09 Jul 2022 01:22:40 GMT	FDA Approves Amvuttra (vutrisiran) for the Treatment of the Polyneuropathy of Hereditary Transthyretin-Mediated Amyloidosis in Adults https://t.co/1HajZlLwhR	0	0	3.27	neutral	157	No	No	No	Yes
1452	Thu 28 Sep 2017 21:20:37 GMT	Fri 08 Jul 2022 15:15:32 GMT	Analysis of Open Label Extension Trial indicates significant impacts on quality of life outcomes including stabilization of physical functioning and pain scores with inotersen for hereditary transthyretin amyloidosis with polyneuropathy. https://t.co/M3TeFw9hBn https://t.co/Y8TvEcx0oA	1	6	5.76	neutral	287	Yes	No	No	Yes	US
398	Thu 08 Sep 2016 18:22:55 GMT	Fri 08 Jul 2022 15:02:00 GMT	Neuropathy is nerve disease. It can affect just one nerve (mononeuropathy) or many nerves (polyneuropathy). In general polyneuropathy is caused by a systemic disease process that damages many nerves like diabetes or chronic alcohol overuse.https://t.co/WgQ5rOniic	0	0	1.26	negative	267	No	No	No	Yes	US
262	Fri 26 Mar 2021 11:56:42 GMT	Fri 08 Jul 2022 14:16:15 GMT	Ladies and gentlemen please welcome to the stage: @CathelijneF7 Completely coincidentally you can also now read her paper on treatment-related polyneuropathy in MM @Haematologica here: https://t.co/fKt0cl9uuL https://t.co/40D89TzHce	1	5	0.91	positive	236	No	No	Yes	Yes	NL
19	Thu 16 Jan 2020 21:30:30 GMT	Fri 08 Jul 2022 14:12:34 GMT	An important contribution by MdC Vilas-Boas towards understanding the effects of the familial amyloidotic polyneuropathy (V30M ATTRv) in gait kinematics and kinetics and how its progression impairs mobility.Available here: https://t.co/Y9GbwJIqUW https://t.co/8VVCxwpxiD	0	0	0.08	neutral	272	Yes	No	No	Yes
3235	Thu 15 Feb 2018 22:42:09 GMT	Fri 08 Jul 2022 13:00:06 GMT	@AdiG1993 @nihardesai7 @agrawalshreya21 Tafamidis- ATTR-ACT trial- oral drug. Reduced mortality and cardiac hospitalizationLiver transplant probabaly only curative mechanism for ATTR since it is produced in liverPatisiran for polyneuropathy realted to ATT	0	2	1.73	neutral	258	No	No	Yes	No
958	Mon 04 Apr 2011 14:32:44 GMT	Fri 08 Jul 2022 12:48:49 GMT	In-Vivo Gene Editing Research Demonstrates Progress Toward A Treatment For Hereditary PolyneuropathyARK Invest_Illustration_Ali Urman_Final_Circle 400 px By Ali Urman | @aurmanARKAnalysthttps://t.co/ELIqsDQfxq	1	1	3.19	neutral	213	No	No	Yes	Yes
927	Sat 26 Oct 2019 11:15:45 GMT	Fri 08 Jul 2022 05:03:03 GMT	New article: The BCL2 Inhibitor Venetoclax Plus Rituximab Is Active in MYD88 Wild-Type Polyneuropathy With Anti-MAG Antibodies https://t.co/MMQwvnsiJ4 #CLL #leusm #hematology	0	0	3.09	neutral	174	No	Yes	No	Yes
2777	Tue 22 Nov 2011 12:56:56 GMT	Thu 07 Jul 2022 12:14:39 GMT	biopsy characteristicssubtypes&amp;prognostic features in 107 cases of feline presumed immune-mediated #polyneuropathy.Diagnosis from nerve&amp;muscle biopsies allowed for the identification of histologic features positively or negatively correlated with outcome https://t.co/7NcR3IrMfK https://t.co/VN2EiIGYHO	0	0	9.35	neutral	312	Yes	Yes	No	Yes	IT
742	Tue 19 May 2020 20:29:58 GMT	Thu 07 Jul 2022 11:38:58 GMT	Peripheral polyneuropathy from electrodiagnostic tests: a 10-year etiology and neurophysiology overview. https://t.co/INTqdIGBSH. #Neurology #NeuroTwitter #openaccess https://t.co/aevM0uZWFd	4	5	2.38	neutral	190	Yes	Yes	No	Yes	BR
0	Thu 07 Jul 2022 07:47:28 GMT	Thu 07 Jul 2022 09:53:02 GMT	Yeah Iâ€™m a spoonie. Itâ€™s the ugly TRUTH. Sometimes I wake up with only 2 spoons other times 10. Still I am grateful. Iâ€™m still alive and I am happy to be alive!!ðŸƒ #autoimmuneneuropathy #dysautonomia #polyneuropathy #multiplenervedisorder https://t.co/Eq4wrjoPIG	0	1	0	positive	267	Yes	Yes	No	No	US
4417	Fri 30 Nov 2018 19:15:13 GMT	Wed 06 Jul 2022 11:59:58 GMT	unspecific such as the fatigue exertional intolerance or that are mostly related to dysautonomia or to sensory abnormalities are difficult to assess. These symptoms may be linked to incident polyneuropathy particularly the neuropathy that affects the small sensory and	0	0	2.08	negative	271	No	No	No	No
33113	Wed 20 May 2015 20:20:37 GMT	Wed 06 Jul 2022 10:49:03 GMT	Guillain-Barreâ€™ Syndrome (GBS)-autoimmune disorderimmune-mediated nerve damageX-reactive Abs attacking axonal Ag &amp; demyelinating polyneuropathy;Gen Populn:0.89-1.89/1L/yrmortality rate GBS 1-18%;Vax &amp; GBS-No solid evidence;BNT162b2 vac-incidence of 0.18/1L 1vaxnone in 2vax	0	0	17.95	neutral	285	No	No	No	No	IN
208	Wed 18 Apr 2012 12:32:41 GMT	Wed 06 Jul 2022 09:34:33 GMT	ðŸ“¢ @LFB_Group organises a symposium on 07/07 at the 17th @ICNMD2022 congress on the chronic inflammatory demyelinating polyneuropathy (#CIDP): early treatment escalation in non-intravenous #immunoglobulins (IVIg) responders. ðŸ“½ï¸ Discover the full program in video ðŸ‘‡ https://t.co/ndebATzyXG	4	3	0.88	neutral	293	Yes	Yes	Yes	No	FR
442	Fri 09 Dec 2016 00:08:28 GMT	Wed 06 Jul 2022 01:39:05 GMT	@xpugHODL You die of dementia anemia and polyneuropathy if you are a vegan. Any diet that requires a â€œsupplementâ€ isnâ€™t a real sustenance.	0	2	0.23	negative	140	No	No	Yes	No	US
626	Thu 06 May 2021 18:04:04 GMT	Tue 05 Jul 2022 22:07:12 GMT	Something I haven't told many on Twitter just because it's not very important. If you meet me irl it will be apparent as soon as I get on my feet.I have chronic nerve pain and I'm disabled. Polyneuropathy both variants (which is unusual) has ruined my walking and my balance...	0	17	1.73	neutral	280	No	No	No	No	FI
636	Wed 01 Jan 2020 08:19:34 GMT	Tue 05 Jul 2022 13:43:49 GMT	When you read a patient's chart and see 'polyamory' instead of 'polyneuropathy' ðŸ˜‘. I blame you @NooMiiQC ðŸ˜’ðŸ˜ðŸ¤£	0	1	2.02	neutral	113	No	No	Yes	No	US
9	Mon 27 Apr 2020 13:37:01 GMT	Tue 05 Jul 2022 10:05:22 GMT	@walinjom May also result in -PolyneuropathyEncephalitis Cerebral infarction	0	1	0.01	neutral	79	No	No	Yes	No
158	Thu 24 Dec 2015 10:10:11 GMT	Tue 05 Jul 2022 04:18:55 GMT	@AmyOxentenkoMD ProfAmy how to keep in touch with you.I am suffering of axonal polyneuropathy of large fibresloosing neurons.Please help me.ðŸ™	0	0	0.09	neutral	144	No	No	Yes	No
175	Sat 04 Aug 2018 16:40:46 GMT	Tue 05 Jul 2022 03:39:41 GMT	only FDA-approved steroid-free topical medication in its class. Dermavant Sciences- Vutrisiran (Amvuttra) a transthyretin-directed siRNA used to treat polyneuropathy associated with hereditary transthyretin-mediated amyloidosis.	0	0	0.1	neutral	230	No	No	No	No	NG
107	Mon 03 Oct 2016 17:13:27 GMT	Mon 04 Jul 2022 22:31:01 GMT	What to Know About #Polyneuropathyhttps://t.co/pQDnrgljla	0	0	0.42	neutral	59	No	Yes	No	Yes	US
8309	Mon 24 Oct 2011 16:25:08 GMT	Mon 04 Jul 2022 20:36:32 GMT	New Research: A Remarkable Case of Acute Motor-Sensory Axonal Polyneuropathy (AMSAN) Variant of Guillain BarrÃ© Syndrome in a Diabetic Patient Infected With COVID-19: A Case Report and Review of the Literature: BackgroundSevere acuteâ€¦ https://t.co/TzysHaXi7K #Neurology	2	2	23.16	neutral	271	No	Yes	No	Yes	CH
39	Tue 14 Jun 2022 17:00:06 GMT	Mon 04 Jul 2022 11:26:14 GMT	@StevenMathern @WesElyMD I think you are onto something here. I take high bioavailable form of nanocurcumin to prevent the deposition of abnormal substances. Curcumin helps ALS or amyloidosis (eg ATTR or amyloid polyneuropathy) hopefully it does the same	0	2	0.02	positive	292	No	No	Yes	No	GB
507	Sat 28 Aug 2010 04:40:46 GMT	Mon 04 Jul 2022 10:08:45 GMT	Holy ðŸ„! This physician's experience with the new COVID-19 Ba.5 variant is essentially MENINGITIS &amp; POLYNEUROPATHY or mononeuritis multiplex.I knew it could go any way. I've seen too many viral syndromes to know and the s&amp;s of the first wave.ðŸ˜” https://t.co/FJY9uDNyDE	0	0	1.73	neutral	279	No	No	No	Yes	US
509	Thu 19 Jul 2018 11:33:31 GMT	Mon 04 Jul 2022 09:57:52 GMT	â€žOral #Cannabis for #Taxane induced #Polyneuropathy - a randomized placebo-controlled pilot studyâ€ by @MegHaneyPhD from @ColumbiaPsych. Thanks for presenting this highly relevant data at the @ICRS_Society symposium. We urgently need more #RCT s for #CIPN.#ICRS2022Galway https://t.co/7D252Zw71t	0	4	1.69	neutral	296	Yes	Yes	Yes	No	DE
114	Wed 08 Dec 2021 18:13:19 GMT	Mon 04 Jul 2022 09:00:19 GMT	NRD.E1 a novel non-opioid agent for painful diabetic polyneuropathy: promising results by a Proof-of-concept studyOn Neurodiab website a signaling of articles by the Neurodiab Discovery team (https://t.co/6EScar6i6s)The 25th Publication News is by Ilenia D'Ippolito https://t.co/RTk6TTTaYc	5	7	0.55	neutral	291	Yes	No	No	Yes
325	Sun 04 Nov 2012 17:07:26 GMT	Sun 03 Jul 2022 23:04:02 GMT	Polyneuropathy: Causes Symptoms and Treatment - Verywell Health https://t.co/HMLIajDdhJ https://t.co/hoOVRR45Xm	0	0	1.48	neutral	113	Yes	No	No	Yes
1379	Sat 19 Jul 2014 23:05:45 GMT	Sun 03 Jul 2022 16:31:22 GMT	Lisa Sanders latest: Polyneuropathy 2nd to amyloidosis.Dx made at UPenn (by biopsy!) missed by multiple local neurologists rheumatologists oncologists. How is that possible? This is not an obscure dx in those fields. I thought if it immediately. https://t.co/MseCz29a1H	0	2	4.17	neutral	278	No	No	No	Yes	US
1476	Mon 17 Jun 2019 16:33:39 GMT	Sun 03 Jul 2022 14:40:00 GMT	#Lupus neurological symptoms: depression seizures cognitive dysfunction mood disorder cerebrovascular disease polyneuropathy anxiety	1	1	3.37	negative	138	No	Yes	No	No
18268	Fri 08 Jan 2010 16:13:39 GMT	Sun 03 Jul 2022 09:12:02 GMT	Join experts on July 28th as they discuss necessary tests involved in the diagnosis of a patient with Chronic inflammatory demyelinating polyneuropathy. Register here: https://t.co/E2J6pQ8493 https://t.co/vyGt66rQc2	1	2	68.8	neutral	215	Yes	No	No	Yes
56	Sat 28 Dec 2019 10:28:13 GMT	Sun 03 Jul 2022 03:10:31 GMT	Acute polyneuropathy after poisoning by a new organophosphate insecticide https://t.co/QRIeMQKLrp	2	0	0.24	neutral	97	No	No	No	Yes	US
98	Wed 08 Jul 2009 16:13:37 GMT	Sat 02 Jul 2022 22:25:34 GMT	@turnoftheshrew People that have post-viral issues often also have: hypermobile Ehlers-Danlos Syndrome (hEDS) small fiber polyneuropathy (SFPN) mast cell activation syndrome (MCAS) and amplified pain syndrome (AMPS) in addition to ME/CFS and Dysautonomia	0	1	0.06	neutral	276	No	No	Yes	No	US
46	Fri 30 Jan 2009 19:24:29 GMT	Sat 02 Jul 2022 14:51:44 GMT	@Minnesotamama3 @santiagomayer_ I have suffered from sensory polyneuropathy caused by a med vaccination error in 2009 from an H1N1 double dose. I have experimented with both pharmaceuticals and psychoactive drugs to no avail. It takes years to repair ner	0	1	0.03	negative	275	No	No	Yes	No	US
1533	Wed 21 Nov 2018 14:07:32 GMT	Sat 02 Jul 2022 11:28:52 GMT	Exposure to n-hexane or toluene-containing solvents such as glue or gasoline can produce clinical symptoms and neurophysiological findings that can mimic chronic inflammatory demyelinating polyneuropathy. 3/3 https://t.co/5oHpGLrwbA	0	4	0.98	neutral	232	No	No	No	Yes
453	Mon 03 Feb 2020 21:54:11 GMT	Sat 02 Jul 2022 10:21:12 GMT	@Reuters How do you diagnose a myocarditis or stroke or a polyneuropathy in babies?	0	0	0.26	neutral	83	No	No	Yes	No	AT
901	Fri 13 Nov 2020 01:59:27 GMT	Sat 02 Jul 2022 00:09:04 GMT	@BrianLitStudies @BarNiazov Ever since I became afflicted with chronic inflammatory demyelinating polyneuropathy spent over a year in the hospital and live in LTC for daily physiotherapy while surrounded by broken spirits and broken bodies I've become lif	0	1	0.5	negative	269	No	No	Yes	No	CA
59	Sun 03 Oct 2010 12:03:54 GMT	Fri 01 Jul 2022 14:17:27 GMT	POEMS syndrome is a rare blood disorder which stands for these signs and symptoms:â€¢Polyneuropathy. â€¢Organomegaly. Enlarged spleen liver or lymph nodes.â€¢Endocrinopathy :hypothyroidismdiabetes hypogonadismâ€¢Monoclonal proteinâ€¢Skin changes	0	1	0.18	neutral	244	No	No	No	No	US
358	Tue 20 Apr 2021 14:39:09 GMT	Wed 29 Jun 2022 21:30:00 GMT	Chronic Inflammatory Demyelinating Polyneuropathy (CIDP) in Diabetes Mellitus: A Diagnostic DilemmaRead the Article Here: https://t.co/iUKwS1JCjz#FOAMed #MedEd #MedTwitter #medicine #neurology #neuroscience #Neurosurgery	3	1	1.02	neutral	224	No	Yes	No	Yes	US
764	Thu 02 Sep 2021 14:16:51 GMT	Wed 29 Jun 2022 13:20:42 GMT	Well at least the non-transient chronic-ness was mildðŸ˜‚ðŸ˜‚Chronic Inflammatory Demyelinating Polyneuropathy after ChAdOx1 nCoV-19 Vaccinationhttps://t.co/m0TxTwT5Bl	1	2	0.52	neutral	167	No	No	No	Yes	US
764	Thu 02 Sep 2021 14:16:51 GMT	Wed 29 Jun 2022 13:20:41 GMT	AZ really has a thing for those yummy neuron sheaths now doesn't itInflammatory demyelinating polyneuropathy after the ChAdOx1 nCoV-19 vaccine may follow a chronic courseOf course it also may not follow a chronic courseMild &amp; transient all the wayðŸ˜https://t.co/kjnqApzKtV	1	2	0.52	positive	284	No	No	No	Yes	US
764	Thu 02 Sep 2021 14:16:51 GMT	Wed 29 Jun 2022 13:20:41 GMT	This here is just a boring routine case of some super ultra mild CIDPAcute-onset chronic inflammatory demyelinating polyneuropathy after COVID-19 infection and subsequent ChAdOx1 nCoV-19 vaccinationAcutely mild that isðŸ˜‚ðŸ˜‚Or is it mildly acute??ðŸ¤”ðŸ¤”https://t.co/ann2NcNj1F	1	2	0.52	neutral	279	No	No	No	Yes	US
764	Thu 02 Sep 2021 14:16:51 GMT	Wed 29 Jun 2022 13:20:39 GMT	Pfizer COVID-19 Vaccination and Acute Inflammatory Demyelinating PolyneuropathyOh PfizerWhy couldn't you have just been upfront about thisNow we have inflamed nervous systems across the countryMaybe the woke Disney execs could go to Pfizer insteadhttps://t.co/o7jWiPLWpk	2	3	0.52	negative	279	No	No	No	Yes	US
8324	Mon 09 Jul 2018 16:20:39 GMT	Tue 28 Jun 2022 21:30:06 GMT	In an update to the phase 3 NEURO-TTRansform study eplontersen reached statistically significant changes in coprimary end points in patients with ATTR-mediated #amyloid polyneuropathy. We covered the data here: https://t.co/8sqpw0cCYH	0	0	28.01	neutral	237	No	Yes	No	Yes	US
717814	Wed 19 Mar 2014 16:36:53 GMT	Tue 28 Jun 2022 13:01:41 GMT	In this week's newsletter:â–ªï¸In-Vivo Gene Editing Research Demonstrates Progress Toward A Treatment For Hereditary Polyneuropathyâ–ªï¸A 3rd â€œBridgeâ€ Hack Pushes Stolen Funds To $1 Billion In 2022â–ªï¸Cruiseâ€™s Autonomous Ride-Hail Service Goes Commercialhttps://t.co/DGX5vxovhj	2	32	1621.25	neutral	274	No	No	No	Yes	RU
642	Sun 17 Feb 2019 00:50:32 GMT	Mon 27 Jun 2022 22:48:35 GMT	Medications associated with distal symmetric polyneuropathy-fluoroquinolones-metronidazole-cisplatin paclitaxel	0	5	1.8	neutral	115	No	No	No	No	US
15690	Thu 10 Nov 2011 12:00:58 GMT	Mon 27 Jun 2022 18:40:03 GMT	Polyneuropathy trial better read out positively. Any day. I'm short as polyneuropathy has proven hard nut to crack for TTR knockdown approaches. $ALNY $IONS https://t.co/hxrbgE9t7e	1	1	41.66	positive	181	No	No	No	Yes	UA
601	Fri 12 Feb 2010 00:54:59 GMT	Mon 27 Jun 2022 16:51:16 GMT	@RonFilipkowski In defense I hear years of alcohol abuse can cause polyneuropathy and while not an MD familiar w/ Giuliani's health status I guess a pat on the back could feel more intense to a long-time alcoholic especially a scumbag under investigation	0	0	0.31	negative	283	No	No	Yes	No	US
152	Mon 29 Aug 2016 05:44:05 GMT	Mon 27 Jun 2022 08:05:04 GMT	Polyneuropathy In Dogs #doglove #dogscorner #ilovemydogs https://t.co/NFEypIZRnu	0	0	0.57	neutral	80	No	Yes	No	Yes
4541	Sun 27 Sep 2015 07:59:32 GMT	Sun 26 Jun 2022 17:43:19 GMT	@askdheeraj @AdiG1993 Yes. Earlier only NIMHANS used to do it on research basis. As of now it's not being done. And for large fiber polyneuropathy i had to do sural nerve biopsy. Which caused me crps type 2	0	2	2.29	neutral	206	No	No	Yes	No	IN
3884	Thu 03 May 2012 20:52:40 GMT	Sun 26 Jun 2022 15:54:55 GMT	New type of membranous GN associated with chronic inflammatory demyelinating polyneuropathy (CIDP) associated with contactin-1 as presented by @Tiff_Caza @GlomCon #renalpath work by @AnaisBeyze @MoglieQuintrec https://t.co/zqMAu7kymk	15	44	11.98	neutral	235	Yes	Yes	Yes	No	US
620	Mon 12 Apr 2021 21:43:55 GMT	Sun 26 Jun 2022 12:56:01 GMT	@Christina_Wood1 @ukcvfamily @CarolinePover @Nohj60536387 @ake2306 @CWTAIC You could have a type of neuropathy. I have small fiber polyneuropathy and people often notice the numbness starting in the legs. Mine did but we are two different people.	0	0	0.34	neutral	247	No	No	Yes	No
46	Fri 30 Jan 2009 19:24:29 GMT	Sun 26 Jun 2022 12:18:56 GMT	@EnjaMcguire @lianaslaughter @LibertyHussein @_HowSweetItIs__ I can well imagine. I have lived with spinal stenosis DDD sensory polyneuropathy and foraminal impingement for over 10 years on a 3 year waiting list for SC neurosurgery. Maybe that qualifies i	0	0	0.03	neutral	332	No	No	Yes	No	US
59	Mon 20 May 2013 18:34:29 GMT	Sun 26 Jun 2022 11:53:16 GMT	Lucy had her #tieback surgery 4 days ago and is doing great #larygealparalysis #larpar #unilateralarytenoidlateralization #golpp #polyneuropathy #recovery #retrievermixofinstagram #labproblems https://t.co/GBQfytbWzV	0	0	0.2	positive	217	No	Yes	No	Yes	MA
274	Sun 11 Oct 2009 14:39:28 GMT	Sun 26 Jun 2022 09:44:08 GMT	Absolutely superb!! Differential of vascular insufficiency or diabetic polyneuropathy! History taking is 90% of the job done!! Do read this thread by Dr Aditya Ganguly https://t.co/iTt3i388q4	0	1	0.8	positive	191	No	No	No	Yes	IN
4541	Sun 27 Sep 2015 07:59:32 GMT	Sun 26 Jun 2022 06:37:56 GMT	@AdiG1993 Isn't by toxicity known to cause small fiber polyneuropathy? When i got diagnosed with sfn we tried to find all the possible causes was checked for this too. However mine is genetic found out after much testing.	0	1	2.29	neutral	223	No	No	Yes	No	IN
19041	Mon 28 Dec 2020 05:37:29 GMT	Sun 26 Jun 2022 04:51:23 GMT	12) Take home messages1. Always corroborate a drug history!2. Beware the innocuous multivitamin!3. Always be wary of multipathology!4. Not all polyneuropathy is diabetes!Kindly retweet if you find this informative! Thank you!	19	128	9.06	neutral	231	No	No	No	No	IN
19041	Mon 28 Dec 2020 05:37:29 GMT	Sun 26 Jun 2022 04:45:49 GMT	9) Vitamin B6 toxicity has been known in humans since 1980 --&gt; different studies place the prevalence between 2-12% which is quite substantial --&gt; it doesn't even require megadoses --&gt; usual doses for prolonged periods can also precipitate polyneuropathy.	7	68	9.06	neutral	264	No	No	No	No	IN
19041	Mon 28 Dec 2020 05:37:29 GMT	Sun 26 Jun 2022 04:42:22 GMT	7) Remember multivitamins are usually prescribed for almost every type of polyneuropathy and radiculopthy that you see in general practice. Considered harmless they can lead to hypervitaminosis A D or certain other toxicities.	5	51	9.06	neutral	231	No	No	No	No	IN
3126	Wed 18 Feb 2009 13:56:29 GMT	Sat 25 Jun 2022 23:29:46 GMT	@ColleenMoriar12 I got Polyneuropathy At the moment I can barely walk properly or stand for a while. Traveling to London would have been impossible for me	0	0	1.57	neutral	154	No	No	Yes	No	DE
4876	Fri 30 Oct 2020 08:59:47 GMT	Sat 25 Jun 2022 20:24:34 GMT	@ChemalyRoy @BJegorovic @JosephSassineMD @BradSpellberg @DrToddLee @ABsteward @AntibioticDoc @wfwrighID @ShelFarFar @dr_arghadip @soupvector @Boghuma @boulware_dr @mangarone23 @TMcCarty2010 @maudi_ahmed @kartc @JonathanRyderMD @JosGilbertoMon1 @harrisgmd	0	3	2.54	neutral	532	No	No	Yes	Yes
595	Wed 29 Oct 2014 20:10:59 GMT	Sat 25 Jun 2022 19:21:40 GMT	@jimdorf @begbiewhaack @BetteMidler No problem. Hereditary degenerative disease Polyneuropathy Ovarian cyst Cystectomy D/C to clear fibroids out of wombMultiple surgeries Currently use walker Have used crutches cane and wheelchair Dr refused to sterilize	0	7	0.36	neutral	282	No	No	Yes	No	GR
8324	Mon 09 Jul 2018 16:20:39 GMT	Sat 25 Jun 2022 15:25:02 GMT	In a planned interim analysis of the phase 3 NEURO-TTRansform study @AstraZeneca and @ionispharmaâ€™ investigational agent eplontersen reached statistically significant changes in coprimary end points for patients with ATTR polyneuropathy. https://t.co/OpKnhDPna9	0	0	28.01	neutral	264	No	No	Yes	Yes	US
11215	Tue 28 Jun 2016 18:09:04 GMT	Sat 25 Jun 2022 13:57:31 GMT	PFIZERâ€™S CO-VAXX ADEs 310/1200+: Demyelinating polyneuropathy. A neurological disorder causing progressive weakness &amp; impaired sensory function in the legs/arms. Symptoms: tingling/numbness (first in toes/fingers); weakness arms/legs; loss of tendon reflexes abnormal sensations.	0	0	27.15	negative	284	No	No	No	No
85632	Tue 11 Jun 2019 10:11:01 GMT	Sat 25 Jun 2022 08:51:01 GMT	Acute intermittent porphyria:5P'sPainful abdomenPolyneuropathyPsychological disturbancesPort wine-colored urinePrecipitated by drugs	4	37	177.78	neutral	137	No	No	No	No
1739	Tue 02 Nov 2010 17:20:59 GMT	Fri 24 Jun 2022 20:45:38 GMT	The initial durability results are for #hATTR polyneuropathy. A test in cardiomyopathy caused by the disease is ongoing; interim data expected later this year. With the early results Intellia now plans to talk with regulators about a pivotal study. $NTLA	0	0	0.97	neutral	255	No	Yes	No	No	US
4541	Sun 27 Sep 2015 07:59:32 GMT	Fri 24 Jun 2022 17:14:03 GMT	@DownsideUpKat @drsimar_ @renudhinakaran @karthik2k2 @satya_yadav I have pots and small fiber polyneuropathy and mcas is comorbidity with it.	0	0	2.29	neutral	141	No	No	Yes	No	IN
534	Sat 10 Jan 2009 20:00:37 GMT	Fri 24 Jun 2022 16:27:02 GMT	@longvaccvoyager Some kind of motor nerve prob. I also have sensory &amp; autonomic nerve problems so some kind of polyneuropathy? Was referred to neurology in Sep about it - seeing them next week but I'm not holding my breath for anything other than a re	0	5	0.27	neutral	297	No	Yes	Yes	No	GB
6496	Mon 26 Oct 2009 15:22:25 GMT	Fri 24 Jun 2022 15:16:55 GMT	Ionis announces eplontersen met co-primary and secondary endpoints in interim analysis of the Phase 3 NEURO-TTRansform study for hereditary transthyretin-mediated amyloid polyneuropathy (ATTRv-PN) https://t.co/oqwZHSfOLG https://d112vpovu2x	0	0	17.11	neutral	240	No	No	No	Yes	US
2801	Thu 06 Mar 2014 08:02:08 GMT	Fri 24 Jun 2022 14:37:32 GMT	New Research: Biopsy Characteristics Subtypes and Prognostic Features in 107 Cases of Feline Presumed Immune-Mediated Polyneuropathy: Inflammatory polyradiculoneuropathy (IMPN) is one of the causes of sudden onset of neuromuscular signsâ€¦ https://t.co/NX9k76ojXP #VetScience	0	1	8.39	neutral	275	No	Yes	No	Yes	CH
748	Mon 22 Feb 2021 02:34:20 GMT	Fri 24 Jun 2022 11:54:11 GMT	$NTLA presented interim data on their invivogene editing drug for polyneuropathy. They showed the reduction in proteins for all cohorts improved with time and safety was in line with the past readout. The stock however in the past week moved up 25% or from 39-50. @Biotech2k1	0	1	2.33	positive	275	No	No	Yes	No
189	Sun 16 Nov 2014 07:04:43 GMT	Fri 24 Jun 2022 08:37:21 GMT	@Tahina_Andale I have also the polyneuropathy and I am Norwegian so not so good with the right words but I know about living with pain.Suddenly you get paralyzed in a hand or a foot for a while. And my balance is so bad also. I will follow you and I wish	0	0	0.1	positive	286	No	No	Yes	No
189	Sun 16 Nov 2014 07:04:43 GMT	Fri 24 Jun 2022 08:21:39 GMT	@firehawke @MariVtuber I also have polyneuropathy and it has developed to the worse. I have also big problems with my balance to. I am glad to see ur positive attitude. That can be almost impossible to find when things are really bad. Thank you!	0	0	0.1	neutral	247	No	No	Yes	No
189	Sun 16 Nov 2014 07:04:43 GMT	Fri 24 Jun 2022 08:09:55 GMT	@blessingAE @Stephen87284899 Omg. Scary. I also have polyneuropathy. It is painful and so frustrating. Sorry about ur friend to.	0	1	0.1	negative	129	No	No	Yes	No
189	Sun 16 Nov 2014 07:04:43 GMT	Fri 24 Jun 2022 08:07:48 GMT	@BrownJHM I have polyneuropathy myself. It sucks. It hurts and it's frustrating...	0	0	0.1	negative	83	No	No	No	No
2669	Thu 22 Dec 2016 18:39:42 GMT	Fri 24 Jun 2022 08:01:31 GMT	The U.S. Food and Drug Administration #FDA has approved of vutrisiran #Amvuttra for the treatment of polyneuropathy observed in patients with hereditary ATTR #hATTR amyloidosis. @US_FDA @Amyloidosis_ARC https://t.co/PgihGa0Ov9	0	3	7.78	neutral	228	No	Yes	Yes	Yes	US
189	Sun 16 Nov 2014 07:04:43 GMT	Fri 24 Jun 2022 07:59:12 GMT	@Polyneuropathy You aldo have Polyneurropathy? I have it also. And its hard to live with. Much pain. I will follow you. In Norwegian its called Polynevropati. Sorry if you have it but glad I found one who understands...	0	0	0.1	neutral	222	No	No	Yes	No
2952	Mon 22 Apr 2013 00:38:27 GMT	Tue 21 Jun 2022 23:42:34 GMT	AstraZeneca plc $AZN and partner Ionis Pharmaceuticals Inc $IONS announced a positive interim analysis of eplontersen in hereditary transthyretin-mediated amyloid polyneuropathy (ATTRv-PN).In Phase 3 NEURO-TTRansform study eplontersen met the main goals.	0	1	8.32	neutral	258	No	No	No	No	US
12934	Mon 19 Nov 2018 18:29:17 GMT	Tue 21 Jun 2022 23:30:54 GMT	#Linezolid toxicity: polyneuropathy &amp; optic neuritis after several wks or months. Hypesthesias/dysesthesias more hands &gt;feet. Visual loss from optic neuritis is gradual &amp; asymmetrical. Peripheral neuropathy may be reversible after dc but reversal of optic neuropathy less frequent	1	14	6.34	negative	291	No	Yes	No	No	US
500	Tue 15 Jun 2010 11:08:49 GMT	Tue 21 Jun 2022 22:49:12 GMT	Chronic inflammatory demyelinating polyneuropathy in Spain: a retrospective analysis of hospital incidence and medical costs https://t.co/37clZLebwo	0	0	1.83	neutral	148	No	No	No	Yes	ES
15	Sat 11 Jun 2022 19:07:57 GMT	Tue 21 Jun 2022 22:46:44 GMT	Eplontersen Bests Placebo in Hereditary Transthyretin-Mediated Amyloid PolyneuropathyÂ Study https://t.co/d008iPoLOm	0	0	0.08	neutral	115	No	No	No	Yes	US
24	Fri 13 May 2022 10:23:55 GMT	Tue 21 Jun 2022 20:34:51 GMT	PLEASE HELP MY FRIENDHe has been diagnosed with Polyneuropathy which has led to total paralysis and throat blockage. He currently breaths with the aid of oxygen and feeds through the nostrils.Stephen david has been at the(ICU)of the Specialist HospitalGwagwalada Abuja.#nurses https://t.co/fEJQecoJMJ	1	3	0.1	positive	303	Yes	Yes	No	No	NG
323	Tue 12 Apr 2016 19:26:14 GMT	Tue 21 Jun 2022 18:10:27 GMT	Eplontersen Met Co-Primary and Secondary Endpoints in Interim Analysis of the NEURO-TTRansform Phase III Trial for Hereditary Transthyretin-Mediated Amyloid Polyneuropathy (ATTRv-PN) - Neuro Central via BrainSights for iOS https://t.co/T2wMacSYRq	0	0	1.22	neutral	246	No	No	No	Yes
2716	Sun 06 Mar 2011 01:26:19 GMT	Tue 21 Jun 2022 16:41:47 GMT	AstraZeneca: Eplontersen met endpoints in interim analysis of the NEURO-TTRansform Phase III trial for hereditary transthyretin-mediated amyloid polyneuropathy https://t.co/L7vGiRjwwv @AstraZeneca More British &amp; Irish life science business news at [LSUK] https://t.co/sUJN0OxebE https://t.co/b3RIDJc5s3	0	0	9.82	neutral	306	Yes	No	Yes	Yes	DE
23536	Tue 24 Feb 2009 20:27:40 GMT	Tue 21 Jun 2022 16:36:00 GMT	@AstraZeneca and @ionispharma reported Tuesday that their NEURO-TTRansform Phase III trial in hereditary transthyretin-mediated amyloid polyneuropathy hit its co-primary endpoints. #AstraZeneca #IonisPharma #BioSpacehttps://t.co/1rVGEQXDzd	0	0	11.92	neutral	242	No	Yes	Yes	Yes	US
544	Tue 15 Mar 2022 23:37:11 GMT	Tue 21 Jun 2022 13:05:24 GMT	DCBN News: Eplontersen Met Co-Primary and Secondary Endpoints in Interim Analysis of the NEURO-TTRansform Phase III Trial for Hereditary Transthyretin-Mediated Amyloid Polyneuropathy (ATTRv-PN): WILMINGTON ... #biotech #news https://t.co/yXAno7ZaFJ	0	0	1.5	neutral	249	No	Yes	No	Yes	US
438092	Sun 14 Oct 2012 02:33:11 GMT	Tue 21 Jun 2022 12:44:57 GMT	Positive results from the NEURO-TTRansform Phase III trial in patients with hereditary transthyretin-mediated amyloid polyneuropathy (ATTRv-PN) showed #eplontersen met its co-primary endpoints in a planned interim analysis at 35 weeks. https://t.co/7JEAYTmnF9	1	13	772.85	neutral	261	No	Yes	No	Yes	US
25693	Thu 27 Aug 2015 18:08:04 GMT	Tue 21 Jun 2022 12:41:04 GMT	AstraZeneca offered $200 million upfront late last year to bring on Ionisâ€™ antisense candidate for hereditary transthyretin-mediated amyloid polyneuropathy. With its newest cache of late stage data the companies expect an FDA filing by year's end.https://t.co/Xza4LG9aly	0	1	65.45	neutral	275	No	No	No	Yes
6916	Tue 24 Jan 2012 05:00:23 GMT	Tue 21 Jun 2022 11:29:21 GMT	$AZN Eplontersen Met Co-Primary and Secondary Endpoints in Interim Analysis of the NEURO-TTRansform Phase III Trial for Hereditary Transthyretin-Mediated Amyloid Polyneuropathy (ATTRv-PN) https://t.co/WhLiFWV16O	0	0	19.86	neutral	211	No	No	No	Yes	CA
2931	Wed 21 Mar 2018 03:21:53 GMT	Tue 21 Jun 2022 11:08:10 GMT	Eplontersen Met Co-Primary and Secondary Endpoints in Interim Analysis of the NEURO-TTRansform Phase III Trial for Hereditary Transthyretin-Mediated Amyloid Polyneuropathy (ATTRv-PN) https://t.co/Tlbhl8NkHR https://t.co/5UOUennfcZ	0	0	10.9	neutral	230	Yes	No	No	Yes
83968	Wed 07 Jan 2009 14:45:26 GMT	Tue 21 Jun 2022 11:04:13 GMT	Today we announced high-level results from an interim analysis of the NEURO-TTRansform Phase III trial for hereditary transthyretin-mediated amyloid polyneuropathy (ATTRv-PN). Learn more: https://t.co/T59HKpzwWe https://t.co/mRNJTolcci	0	1	275.91	neutral	235	Yes	No	No	Yes	US
2096	Fri 29 Jan 2021 16:43:57 GMT	Tue 21 Jun 2022 11:01:11 GMT	$AZN Eplontersen Met Co-Primary and Secondary Endpoints in Interim Analysis of the NEURO-TTRansform Phase III Trial for Hereditary Transthyretin-Mediated Amyloid Polyneuropathy (ATTRv-PN)https://t.co/O9pyWQwjgM	0	0	6.71	neutral	211	No	No	No	Yes
251	Thu 12 May 2022 12:21:11 GMT	Tue 21 Jun 2022 11:00:32 GMT	$AZN Eplontersen Met Co-Primary And Secondary Endpoints In Interim Analysis Of The NEURO-TTRansform Phase III Trial For Hereditary Transthyretin-Mediated Amyloid Polyneuropathy (ATTRv-PN)#clinicaltrialStock News Alerts In Bio	0	0	0.87	neutral	229	No	Yes	No	No
7466	Sat 25 Apr 2020 13:11:29 GMT	Tue 21 Jun 2022 11:00:26 GMT	$AZN Eplontersen Met Co-Primary and Secondary Endpoints in Interim Analysis of the NEURO-TTRansform Phase III Trial for Hereditary Transthyretin-Mediated Amyloid Polyneuropathy (ATTRv-PN)https://t.co/30QRagA7QQ#clinicaltrial	0	0	21.29	neutral	227	No	Yes	No	Yes
2	Tue 26 Apr 2022 03:05:13 GMT	Tue 21 Jun 2022 10:28:40 GMT	Ionis announces eplontersen met co-primary and secondary endpoints in interim analysis of the Phase 3 NEURO-TTRansform study for hereditary transthyretin-mediated amyloid polyneuropathy (ATTRv-PN).#Ionis $IONS and #AstraZeneca $AZN expect to file a New Drug Application this year https://t.co/oi9GBqrGFD	0	0	0.01	neutral	304	No	Yes	No	Yes
61118	Wed 10 Feb 2010 00:09:48 GMT	Tue 21 Jun 2022 10:00:51 GMT	$IONS $AZN announces Eplontersen met co-primary and secondary endpoints in interim analysis of the Phase 3 NEURO-TTRansform study for hereditary transthyretin-mediated amyloid polyneuropathy (ATTRv-PN)https://t.co/eMImCNXcGl	2	5	143.9	neutral	226	No	No	No	Yes	CA
618	Thu 02 Dec 2021 14:55:11 GMT	Tue 21 Jun 2022 09:10:47 GMT	AstraZeneca Announced Eplontersen Met Co-primary and Secondary Endpoints in Interim Analysis of the Neuro-TTRansform Phase III Trial for Hereditary Transthyretin-mediated Amyloid Polyneuropathy	0	0	1.92	neutral	193	No	No	No	No
23359	Sat 28 Mar 2009 16:12:42 GMT	Tue 21 Jun 2022 09:06:03 GMT	.@AstraZeneca and @IonisPharma prepare FDA filing for ATTR amyloidosis drug eplontersen in patients with polyneuropathy after NEURO-TTRansform trial hits the mark #raredisease https://t.co/mcAA5XDAzk	0	2	59.03	neutral	200	No	Yes	Yes	Yes	GB
7697	Mon 29 Sep 2008 22:02:43 GMT	Tue 21 Jun 2022 08:33:31 GMT	SDBN Feed: Ionis announces eplontersen met co-primary and secondary endpoints in interim analysis of the Phase 3 NEURO-TTRansform study for hereditary transthyretin-mediated amyloid polyneuropathy ... #sandiego #biotech https://t.co/nDCbRKZZPa	0	0	19.33	neutral	243	No	Yes	No	Yes	US
6496	Mon 26 Oct 2009 15:22:25 GMT	Tue 21 Jun 2022 08:21:59 GMT	Alnylam Announces FDA Approval of Amvuttraâ„¢ (vutrisiran) an RNAi Therapeutic for the Treatment of the Polyneuropathy of Hereditary Transthyretin-Mediated Amyloidosis in Adults https://t.co/ywkKl0iZTD https://t.co/gdpz4oB1pK	0	0	17.11	neutral	224	No	No	No	Yes	US
45	Thu 20 Sep 2018 11:00:22 GMT	Tue 21 Jun 2022 08:18:26 GMT	AstraZeneca PLC hails phase III success of drug for rare disease amyloidÂ polyneuropathy https://t.co/R4wFV1SNc9	0	0	0.19	neutral	111	No	No	No	Yes
27578	Wed 04 Mar 2009 14:35:06 GMT	Tue 21 Jun 2022 07:56:03 GMT	$AZN AstraZeneca hails phase III success of drug for rare disease amyloid polyneuropathy https://t.co/DMJXzElB5C #AZN #Katie_Proactive	0	1	68.9	neutral	134	No	Yes	No	Yes	GB
5331	Tue 13 Feb 2018 19:30:33 GMT	Tue 21 Jun 2022 07:39:16 GMT	$AZN NEW ARTICLE : AstraZeneca hails phase III success of drug for rare disease amyloid polyneuropathy https://t.co/JU7rxYiQT9 Get all the latest $AZN related news here : https://t.co/frpOQKQUIb https://t.co/ulwapdUf4u	0	0	18.8	neutral	218	Yes	No	No	Yes
8309	Mon 24 Oct 2011 16:25:08 GMT	Tue 21 Jun 2022 07:30:02 GMT	New Research: Case Report: Functional Outcome of COVID-19 Subjects With Myasthenia Gravis and Critical Illness Polyneuropathy: BackgroundThe COVID-19 disease can affect subjects suffering from myasthenia gravis (MG) and worsen its clinicalâ€¦ https://t.co/VJWfefbiSr #Neurology	0	0	23.16	negative	277	No	Yes	No	Yes	CH
15690	Thu 10 Nov 2011 12:00:58 GMT	Tue 21 Jun 2022 07:26:22 GMT	$IONS' LICA for TTR amyloidosis hits stat sig in polyneuropathy already at 9 months (partnered with Astra).Hard numbers + safety yet to be reported but this could be the first commercially somewhat viable TTR drug by Ionis (--&gt; $ALNY competition):https://t.co/o7glx9bkoI	0	6	41.66	neutral	278	No	No	No	Yes	UA
140	Wed 21 Apr 2021 05:20:34 GMT	Tue 21 Jun 2022 07:03:49 GMT	$AZN.LN | $AZN.SS | $AZNðŸ‡¬ðŸ‡§ðŸ‡¸ðŸ‡ªAstraZenecaEplontersen met co-primary and secondary endpoints in interim analysis of the NEURO-TTRansform Phase III trial for hereditary transthyretin-mediated amyloid polyneuropathy (ATTRv-PN)https://t.co/2ASPObPf2s https://t.co/osFwXHx10v	1	2	0.69	neutral	278	Yes	No	No	Yes	FI
2215	Fri 06 Feb 2009 14:46:12 GMT	Tue 21 Jun 2022 06:09:36 GMT	Eplontersen met co-primary and secondary endpoints in interim analysis of the NEURO-TTRansform Phase III trial for hereditary transthyretin-mediated amyloid polyneuropathy (ATTRv-PN) https://t.co/EYZL3GVRoE	0	0	7.02	neutral	206	No	No	No	Yes
2096	Fri 29 Jan 2021 16:43:57 GMT	Tue 21 Jun 2022 06:02:02 GMT	$IONS Ionis announces eplontersen met co-primary and secondary endpoints in interim analysis of the Phase 3 NEURO-TTRansform study for hereditary transthyretin-mediated amyloid polyneuropathy (ATT...https://t.co/J770aqndR8	0	0	6.71	neutral	223	No	No	No	Yes
4286	Fri 04 Dec 2015 02:35:58 GMT	Tue 21 Jun 2022 06:01:40 GMT	Ionis announces eplontersen met co-primary and secondary endpoints in interim analysis of the Phase 3 NEURO-TTRansform study for hereditary transthyretin-mediated amyloid polyneuropathy (ATTRv-PN) $IONS https://t.co/lPZLuxnP1A https://t.co/pvb4FKPxge	8	30	15.21	neutral	250	Yes	No	No	Yes	US
211	Wed 01 Oct 2014 18:58:32 GMT	Tue 21 Jun 2022 06:01:40 GMT	Ionis announces eplontersen met co-primary and secondary endpoints in interim analysis of the Phase 3 NEURO-TTRansform study for hereditary transthyretin-mediated amyloid polyneuropathy (ATTRv-PN) $IONS https://t.co/ACcQwgDHHJ https://t.co/LdCauqjVCh	0	0	1	neutral	250	Yes	No	No	Yes
211	Wed 01 Oct 2014 18:58:32 GMT	Tue 21 Jun 2022 06:01:33 GMT	Ionis announces eplontersen met co-primary and secondary endpoints in interim analysis of the Phase 3 NEURO-TTRansform study for hereditary transthyretin-mediated amyloid polyneuropathy (ATTRv-PN) $IONS https://t.co/ACcQwgDHHJ https://t.co/xYiaE6oOyi	0	0	1	neutral	250	Yes	No	No	Yes
7466	Sat 25 Apr 2020 13:11:29 GMT	Tue 21 Jun 2022 06:01:17 GMT	$IONS Ionis announces eplontersen met co-primary and secondary endpoints in interim analysis of the Phase 3 NEURO-TTRansform study for hereditary transthyretin-mediated amyloid polyneuropathy (ATTRv-PN)https://t.co/9vQcZjY9Gt	0	0	21.29	neutral	226	No	No	No	Yes
2140	Thu 27 Feb 2014 10:32:16 GMT	Tue 21 Jun 2022 06:00:45 GMT	First out// $IONS: Ionis announces eplontersen met co-primary and secondary endpoints in interim analysis of the Phase 3 NEURO-TTRansform study for hereditary transthyretin-mediated amyloid polyneuropathy	0	0	5.99	neutral	204	No	No	No	No
1267	Mon 18 Aug 2014 11:52:29 GMT	Mon 20 Jun 2022 19:34:05 GMT	@sudhir_kothari @selenejDO @caseyalbin @emcrit You have experience with rituximab for sjogren related small fiber polyneuropathy?	0	0	0.59	neutral	129	No	No	Yes	No	BE
1267	Mon 18 Aug 2014 11:52:29 GMT	Mon 20 Jun 2022 19:30:15 GMT	@hanadymanasfi What about Sjogren related small fiber polyneuropathy? RTX helps that as well?	0	0	0.59	neutral	93	No	No	Yes	No	BE
148	Fri 23 Sep 2016 05:47:06 GMT	Mon 20 Jun 2022 18:52:08 GMT	my left radicalization came from growing up frequently without food or stable housing and got cemented when economic conditions kept my mom with her abuser until he died she was denied disability for the complications from her alcoholic polyneuropathy and she killed herself	0	1	0.08	negative	277	No	No	No	No
2669	Thu 22 Dec 2016 18:39:42 GMT	Mon 20 Jun 2022 14:02:43 GMT	The U.S. Food and Drug Administration #FDA has approved of vutrisiran #Amvuttra for the treatment of polyneuropathy observed in patients with hereditary ATTR #hATTR amyloidosis. @US_FDA @Amyloidosis_ARC https://t.co/PgihGa0Ov9	1	2	7.78	neutral	228	No	Yes	Yes	Yes	US
11215	Tue 28 Jun 2016 18:09:04 GMT	Mon 20 Jun 2022 00:00:39 GMT	PFIZERâ€™S CO-VAXX ADEs 159/1200+: Axonal and demyelinating polyneuropathy. Axonal neuropathy: a neurological disorder that involves degeneration &amp; loss of axons. Demyelinating neuropathy: degeneration of myelin (fatty layer of insulating substance) surrounding axons of neurons.	0	0	27.15	negative	281	No	No	No	No
1267	Mon 18 Aug 2014 11:52:29 GMT	Sun 19 Jun 2022 22:01:06 GMT	Good studies to show neurologist how to treat #sjogrenâ€™s polyneuropathy (small fiber neuropathy)? Tried IVIG and plasmapheresis so far. Steroids are not really a good option due to my osteoporosis. #MedTwitter	2	9	2.93	positive	209	No	Yes	No	No	BE
5653	Thu 10 Sep 2009 20:28:45 GMT	Sun 19 Jun 2022 16:33:50 GMT	@dianaberrent I thought it was just me. Burning feet and restless leg chest pain (small fiber polyneuropathy) and neck pain all on the left.	0	1	2.88	negative	142	No	No	Yes	No	US
146	Sat 20 Aug 2016 12:03:12 GMT	Sun 19 Jun 2022 14:43:50 GMT	@ThomasKlineMD @barrydsmith1966 @amarcadia @GreenBiotechie I'm on 2400mg gabapentin daily which helps with the peripheral and polyneuropathy but not other pain.	0	2	0.08	neutral	162	No	No	Yes	No	US
178	Sat 02 Nov 2019 12:34:57 GMT	Sun 19 Jun 2022 10:11:47 GMT	@AaronGoodman33 It's not every day i have an Idea of the diagnostic from a case you submit... But monoclonal protein skin changes Bone lÃ©sion polyneuropathythyroid and glucose metabolsm abnormalities=&gt; from my initial formation i would Say POEMS syndr	0	0	0.12	neutral	261	No	No	Yes	No	FR
85632	Tue 11 Jun 2019 10:11:01 GMT	Sun 19 Jun 2022 09:32:31 GMT	Acute intermittent porphyria:5P'sPainful abdomenPolyneuropathyPsychological disturbancesPort wine-colored urinePrecipitated by drugs	4	38	177.78	neutral	137	No	No	No	No
176263	Fri 13 Jul 2012 14:39:21 GMT	Sun 19 Jun 2022 09:16:35 GMT	ðŸŽ†New FDA Medicine Approvalâš•ï¸Medicine: AmvuttraðŸ’ŠActive ingredient: vutrisiranâœ”ï¸Indication: polyneuropathy of hereditary transthyretin-mediated amyloidosisâš™ï¸Mechanism: reduces TTR (transthyretin) deposits in tissues (that cause amyloidosis) through RNA interference	36	179	411.23	neutral	273	No	No	No	No	US
1091	Sat 19 Jan 2019 18:14:20 GMT	Sun 19 Jun 2022 09:11:20 GMT	Woman 42. Diabetes. Progressive severe motor sensory demyelinating polyneuropathy since 27 y classified as Charcot-Marie-Tooth. Bone lesions predominantly in long bones diffuse osteosclerosis. No evidence of myeloma. Knee: Non inflammatory sinovial fluid. What is this? https://t.co/h2hi6t1SF0	0	0	3.91	negative	296	Yes	No	No	No
190	Sat 11 Jul 2020 19:28:32 GMT	Sun 19 Jun 2022 04:24:22 GMT	@rubinstein_md @AaronGoodman33 Polyneuropathy endocrinopathy skin changes (eruptive angiomas) monoclonal protein... I believe you are spot on. Impressive! (This wasn't even on my ddx until you mentioned it. ðŸ˜Š)	1	22	0.12	positive	213	No	No	Yes	No	US
125	Mon 18 Jan 2021 02:58:06 GMT	Sun 19 Jun 2022 03:35:56 GMT	What is Endocrinology - Distinguish between the pathophysiology of distal symmetric polyneuropathy and the pat... https://t.co/SZv6sKXUzc	1	2	0.51	neutral	137	No	No	No	Yes	GB
125	Mon 18 Jan 2021 02:58:06 GMT	Sun 19 Jun 2022 03:33:47 GMT	What is Endocrinology - Compile a list of the signs and symptoms of distal symmetric polyneuropathy. https://t.co/GPi8uclc64	1	1	0.51	neutral	124	No	No	No	Yes	GB
21095	Wed 02 May 2018 15:48:48 GMT	Sat 18 Jun 2022 16:49:55 GMT	@ArgentLeftovers mood polyneuropathy on most of my right side	0	0	9.93	neutral	62	No	No	Yes	No	US
205818	Tue 15 Feb 2022 14:46:08 GMT	Sat 18 Jun 2022 15:54:32 GMT	POEMS syndrome (Polyneuropathy Organomegaly Endocrinopathy Monoclonal gammopathy Skin changes) #POEMS #Medtwitter #FOAMed #MedEd https://t.co/scNxJeJLf8	13	22	433.82	neutral	156	No	Yes	No	Yes	US
1160	Sat 03 May 2014 08:52:44 GMT	Sat 18 Jun 2022 14:58:55 GMT	high-output cardiac failure with or without edema high pulse pressure polyneuropathy (sensorimotor) enteritis esophagitis gastroparesis nausea and vomiting constipation hyper- or hypo-stomach acidity sympathetic/parasympathetic imbalance	0	2	0.71	negative	246	No	No	No	No
2669	Thu 22 Dec 2016 18:39:42 GMT	Sat 18 Jun 2022 12:01:19 GMT	The U.S. Food and Drug Administration #FDA has approved of vutrisiran #Amvuttra for the treatment of polyneuropathy observed in patients with hereditary ATTR #hATTR amyloidosis. @US_FDA @Amyloidosis_ARC https://t.co/PgihGa0Ov9	0	2	7.78	neutral	228	No	Yes	Yes	Yes	US
4481	Mon 03 Dec 2018 20:43:42 GMT	Sat 18 Jun 2022 06:07:05 GMT	$ALNY [15s. delayed]: Issued Press Release on June 13 19:22:00: Alnylam Announces FDA Approval of AMVUTTRAâ„¢ (vutrisiran) an RNAi Therapeutic for the Treatment of the Polyneuropathy of Hereditary Transthyretin-Mediated Amyloidosis in Adults https://t.co/qb2E4rEBaf	0	0	13.38	neutral	265	No	No	No	Yes	US
1355	Fri 23 Oct 2015 00:52:28 GMT	Sat 18 Jun 2022 05:57:42 GMT	@AmyTanMD Hmmm. The chronic immune demyelinating polyneuropathy a certain wacky older heart doc I know had no information on treatment longer than 5 years when the literature was reviewed a few years ago. I am now 10 years out since its onset. Understa	0	2	0.67	neutral	281	No	No	Yes	No
14114	Fri 07 Oct 2011 20:56:36 GMT	Sat 18 Jun 2022 03:20:00 GMT	FDA Approves #Vutrisiran for #Polyneuropathy of hATTR Amyloidosis #PracticalNeurology #neurology https://t.co/UKs0FGBEcO	1	3	37.93	neutral	121	No	Yes	No	Yes
3489	Tue 12 Aug 2008 16:39:19 GMT	Fri 17 Jun 2022 19:08:49 GMT	ðŸ“¢ New MPR Podcast out now!ðŸ”¸ Vaccine updates;ðŸ‘±â€â™‚ï¸ Olumiant the alopecia treatment;ðŸ”¹ Paxlovid in regular risk individuals;ðŸ”¸ New autism diagnostic device;ðŸ”¹ Amvuttra for polyneuropathy hATTR. https://t.co/V3KQ23Zknf	0	0	10.24	neutral	231	No	No	No	Yes	US
1107	Sat 05 Dec 2020 17:31:51 GMT	Fri 17 Jun 2022 15:49:35 GMT	https://t.co/MMJgagiBkc Pfizer encountered the strongest opponent in this field of rare diseases. Alnylam Pharmaceuticalsâ€™ RNAi therapy Amvuttra (vutrisiran) received FDA approval for the treatment of polyneuropathy with hereditary transthyretin-mediated amyloidosis (hATTR)..	0	0	2.85	positive	280	No	No	No	Yes
1476	Mon 17 Jun 2019 16:33:39 GMT	Fri 17 Jun 2022 13:56:34 GMT	Lupus neurological symptoms: depression seizures cognitive dysfunction mood disorder cerebrovascular disease polyneuropathy anxiety	0	0	3.37	negative	137	No	No	No	No
384	Wed 30 Mar 2011 21:56:32 GMT	Wed 15 Jun 2022 21:39:17 GMT	Previous COVID-19 infection not vax would be my guess for Ramsay Hunt Syndrome in the young Mr. Bieber. Another reason to avoid COVID-19. We need to know more. Zoster Cranial Polyneuropathy in a COVID-19 Patient - PubMed https://t.co/U3mj81bhlp	0	1	1.09	negative	246	No	No	No	Yes	CA
5029	Mon 24 Jul 2017 03:09:53 GMT	Wed 15 Jun 2022 20:51:24 GMT	Massachusetts US-based @Alnylam announced that the U.S. Food and Drug Administration (FDA) approved its Amvuttra (vutrisiran) an RNAi therapeutic for the treatment of the #polyneuropathy of hATTR #amyloidosis in adults.https://t.co/QGRFJVCMO8	1	0	13.4	neutral	246	No	Yes	Yes	Yes	US
1534	Wed 15 Aug 2018 02:00:20 GMT	Wed 15 Jun 2022 13:32:01 GMT	I can hardly pronounce Vutrisiran (siRNA targeting TTR mRNA) nor the company but great news on treatment of polyneuropathy from hATTR. What about for cardiac amyloidosis esp. in Black pts w/ high hATTR prevalence? @wang_libin @UM_Cardiology @GenomeScience @UMmedschool @Alnylam https://t.co/9fROuV9hmU	0	3	4.38	positive	303	No	No	Yes	Yes	US
600	Sat 21 May 2011 13:04:08 GMT	Wed 15 Jun 2022 11:39:42 GMT	@NHSSheffieldCCG Disinformation. My previously healthy colleague had 1 AZ jab 04/21. Within 2 weeks she couldnâ€™t walk. Diagnosed with severe nerve damage and Chronic Inflammatory Demyelinating Polyneuropathy. She retired from work this week. Life destro	5	58	0.3	negative	296	No	No	No	No	GB
9294	Tue 16 Jun 2015 07:34:34 GMT	Wed 15 Jun 2022 07:12:47 GMT	FDA approves treatment of polyneuropathy for adults @US_FDA #polyneuropathy #FoodandDrugAdministration #FDA #neuropathyimpairment #vutrisiran #Phase3study #AMVUTTRA #polyneuropathytreatment https://t.co/5jd7fKBOej	0	0	25.42	neutral	213	No	Yes	Yes	Yes	IN
133	Tue 17 Mar 2020 05:45:44 GMT	Wed 15 Jun 2022 05:52:43 GMT	FDA OKs Vutrisiran for hATTR Amyloidosis With #PolyneuropathyFor more: https://t.co/jpKYWO1HFZ	0	0	0.42	neutral	96	No	Yes	No	Yes
1003	Wed 01 Sep 2010 21:06:16 GMT	Wed 15 Jun 2022 05:37:33 GMT	Fighting Stigma â€” Alnylam wins FDA approval for RNA therapy Amvuttra an Onpattro follow-on drug: In the phase 3 HELIOS-A study Amvuttra helped ATTR polyneuropathy ... Deb Jobe hopes to put a face on early-stage Alzheimer's Disease in a newÂ ... https://t.co/Bt0BbqBUJX	0	0	3.16	positive	269	No	No	No	Yes
1107	Sat 05 Dec 2020 17:31:51 GMT	Wed 15 Jun 2022 05:34:12 GMT	https://t.co/pqA7ZLugEh FDA approves Alnylam's RNAi therapy Amvuttra.On June 13 Alnylam announced that the FDA approved the companyâ€™s RNAi therapy Amvuttra (vutrisiran) for the treatment of adults with hereditary transthyretin-mediated (hATTR) amyloidosis polyneuropathy....	0	0	2.85	positive	279	No	No	No	Yes
310	Mon 22 Jul 2019 09:33:03 GMT	Wed 15 Jun 2022 00:38:37 GMT	FDA approves polyneuropathy treatment for adults https://t.co/eGW2W2S7kz	1	1	1.02	neutral	72	No	No	No	Yes	TW
15	Sat 11 Jun 2022 19:07:57 GMT	Tue 14 Jun 2022 23:46:32 GMT	FDA approves polyneuropathy treatment forÂ adults https://t.co/5SkDVxAubw	0	0	0.08	neutral	72	No	No	No	Yes	US
174	Thu 30 Jul 2020 17:22:33 GMT	Tue 14 Jun 2022 23:00:07 GMT	The FDA has approved Amvuttra an RNA interference therapeutic for the treatment of polyneuropathy of hereditary transthyretin-mediated amyloidosis in adults. https://t.co/RAgfEte1jO	0	1	0.59	neutral	182	No	No	No	Yes
117	Thu 09 Jun 2011 15:10:28 GMT	Tue 14 Jun 2022 22:19:01 GMT	FDA Approves Amvuttra (vutrisiran) for the Treatment of the Polyneuropathy of Hereditary Transthyretin-Mediated Amyloidosis in Adultshttps://t.co/JdUGf0y2t4	0	0	0.37	neutral	157	No	No	No	Yes	US
604	Tue 20 Apr 2021 08:14:48 GMT	Tue 14 Jun 2022 21:57:03 GMT	@Thora_Strong1 There might be a surgery for those veins. But i still have low testosterone and polyneuropathy among others as side effects from chemo.	0	1	0.37	neutral	150	No	No	Yes	No
2952	Mon 22 Apr 2013 00:38:27 GMT	Tue 14 Jun 2022 21:28:08 GMT	The FDA has approved Alnylam Pharmaceuticals Inc's $ALNY Amvuttra (vutrisiran) for polyneuropathy of hereditary transthyretin-mediated (hATTR) amyloidosis in adults.	0	0	8.32	neutral	165	No	No	No	No	US
2766	Thu 18 Feb 2010 23:55:51 GMT	Tue 14 Jun 2022 21:18:52 GMT	FDA Approves Amvuttra (vutrisiran) for the Treatment of the Polyneuropathy of Hereditary Transthyretin-Mediated Amyloidosis in Adults - https://t.co/S0R0LHcMwc	1	2	8.62	neutral	159	No	No	No	Yes
46686	Wed 29 Oct 2008 22:12:12 GMT	Tue 14 Jun 2022 21:18:52 GMT	FDA Approves Amvuttra (vutrisiran) for the Treatment of the Polyneuropathy of Hereditary Transthyretin-Mediated Amyloidosis in Adults - https://t.co/a0kFC7PjFV	1	2	135.15	neutral	159	No	No	No	Yes
2952	Mon 22 Apr 2013 00:38:27 GMT	Tue 14 Jun 2022 20:08:41 GMT	$ALNY FDA has approved Amvuttra to treat polyneuropathy of hereditary transthyretin-mediated amyloidosis a rare disease with polyneuropathy manifestations.	0	0	8.32	neutral	156	No	No	No	No	US
413	Thu 18 Aug 2016 15:01:59 GMT	Tue 14 Jun 2022 19:18:48 GMT	Alnylam Announces FDA Approval of AMVUTTRAâ„¢ (vutrisiran) an RNAi Therapeutic for the Treatment of the Polyneuropathy of Hereditary Transthyretin-Mediated Amyloidosis in Adults - https://t.co/xVTOIBPoiE	0	0	1.47	neutral	202	No	No	No	Yes	US
31413	Sun 17 Apr 2011 16:39:35 GMT	Tue 14 Jun 2022 18:57:34 GMT	Andy Vermaut shares:FDA OKs Vutrisiran for hATTR Amyloidosis With Polyneuropathy: Vutrisiran an RNAi therapeutic given by subcutaneous injection once every 3 months significantly improved signs and symptoms of hATTR polyneuropathy in a phaseâ€¦ https://t.co/7FLz6YunAc Thank you. https://t.co/PkxiLtV0xS	0	0	82.05	positive	303	Yes	No	No	Yes	BE
323	Tue 12 Apr 2016 19:26:14 GMT	Tue 14 Jun 2022 17:40:44 GMT	FDA OKs Vutrisiran for hATTR Amyloidosis With Polyneuropathy - Medscape - Neurology via BrainSights for iOS https://t.co/w2QUGEzXYc	0	0	1.22	neutral	131	No	No	No	Yes
624	Mon 01 Jun 2015 22:32:53 GMT	Tue 14 Jun 2022 17:33:11 GMT	It's mind blowing that metronidazole could cause polyneuropathy in almost 50% of patients!	0	2	1.82	neutral	90	No	No	No	No
1222	Sat 28 Mar 2009 19:39:10 GMT	Tue 14 Jun 2022 17:11:41 GMT	FDA Approves Amvuttra (vutrisiran) for the Treatment of the Polyneuropathy of Hereditary Transthyretin-Mediated Amyloidosis in Adults #Amvuttra #Alnylam https://t.co/kIMrbu7mLV	0	0	3.12	neutral	176	No	Yes	No	Yes	US
23536	Tue 24 Feb 2009 20:27:40 GMT	Tue 14 Jun 2022 17:10:59 GMT	The @US_FDA has approved @Alnylam Pharmaceuticals' Amvuttra for the treatment of hereditary transthyretin-mediated amyloidosis with polyneuropathy in adults.#FDA #AlnylamPharma #BioSpacehttps://t.co/1RcHu5BBGl	0	0	59.58	neutral	211	No	Yes	Yes	Yes	US
334	Thu 05 Feb 2009 07:11:28 GMT	Tue 14 Jun 2022 15:22:41 GMT	#RNA silencing treatment: #Alnylam $ALNY Announces #FDAApproval of #AMVUTTRA â„¢ (vutrisiran) an #RNAi #Therapeutic for the Treatment of the #Polyneuropathy of Hereditary Transthyretin-Mediated #Amyloidosis in Adults - Business Wire https://t.co/awJZhlagSW	1	0	1.18	neutral	256	No	Yes	No	Yes	US
25693	Thu 27 Aug 2015 18:08:04 GMT	Tue 14 Jun 2022 14:11:15 GMT	Alnylam maker of the world's first RNAi therapeutic has secured a fifth drug approval. The med for polyneuropathy of hATTR in adults secured the FDA green light two months after the original decision date. https://t.co/wZTdGPxFmg	2	10	65.45	positive	235	No	No	No	Yes
337758	Thu 02 Jul 2009 11:39:43 GMT	Tue 14 Jun 2022 13:51:34 GMT	#FDAapproves treatment for adults with polyneuropathy of hereditary transthyretin-mediated amyloidosis a rare inherited condition characterized by abnormal build-up of a protein called amyloid in the body's organs and tissues: https://t.co/C23hxLbZoN https://t.co/UUgnlHGEn2	4	7	980.46	neutral	275	Yes	Yes	No	Yes	US
2781	Thu 16 Oct 2014 21:47:20 GMT	Tue 14 Jun 2022 13:30:06 GMT	Plasma is a part of blood and plasma donations are vital for treating bleeding disorders immune deficiencies and chronic inflammatory demyelinating polyneuropathy as well as hereditary angioedema and Alpha 1 Antitrypsin Deficiency.#WorldBloodDonorDay https://t.co/HXKw0j80oe	3	6	11.33	negative	279	Yes	Yes	No	No	US
1671	Thu 17 May 2012 03:12:18 GMT	Tue 14 Jun 2022 12:57:45 GMT	Alnylam Announces FDA Approval of AMVUTTRAâ„¢ (vutrisiran) an RNAi Therapeutic for the Treatment of the Polyneuropathy of Hereditary Transthyretin-Mediated Amyloidosis in Adults - https://t.co/RLx37YRpq5	0	1	4.96	neutral	202	No	No	No	Yes	CA
2026	Wed 22 Feb 2017 19:27:38 GMT	Tue 14 Jun 2022 12:48:44 GMT	FDA approves Vutrisiran for treatment of ATTRv amyloidosis associated polyneuropathy.Vutrisiran met primary &amp; secondary endpoints with significant improvement in polyneuropathy quality of life and gait speed. An exciting time for treatment of amyloidosis https://t.co/3YSVcwt2lA	6	21	6.47	positive	284	No	No	No	Yes	US
2716	Sun 06 Mar 2011 01:26:19 GMT	Tue 14 Jun 2022 10:44:57 GMT	Alnylam Announces FDA Approval of AMVUTTRAâ„¢ (vutrisiran) an RNAi Therapeutic for Polyneuropathy of Hereditary Transthyretin-Mediated Amyloidosis in Adults https://t.co/CRO1ECZNLu @Alnylam More U.S. Life Science Business News at [LSUS] at https://t.co/fO8Gniaszr https://t.co/tGkElvjg4V	0	0	9.82	neutral	286	Yes	No	Yes	Yes	DE
17794	Thu 17 Nov 2011 12:54:42 GMT	Tue 14 Jun 2022 10:14:58 GMT	Vutrisiran sq q3mo (successor to patisiran iv q3wk) siRNA targeting TTR mRNA approved by @US_FDA for the treatment of polyneuropathy from hATTR @Alnylam $ALNY https://t.co/0sVtbLAtr9	3	13	55.96	neutral	184	No	No	Yes	Yes	US
56	Sat 28 Dec 2019 10:28:13 GMT	Tue 14 Jun 2022 02:56:32 GMT	Liver transplantation for familial amyloid polyneuropathy https://t.co/weIrlO7YeP	2	0	0.24	neutral	81	No	No	No	Yes	US
3212	Thu 29 Oct 2015 13:51:43 GMT	Tue 14 Jun 2022 02:03:58 GMT	$ALNY Alnylam Announces FDA Approval of AMVUTTRAâ„¢ (vutrisiran) an RNAi Therapeutic for the Treatment of the Polyneuropathy of Hereditary Transthyretin-Mediated Amyloidosis in Adults https://t.co/6jRIOaLkx6	0	0	9.75	neutral	206	No	No	No	Yes
2454	Sun 20 Sep 2015 02:42:04 GMT	Tue 14 Jun 2022 00:42:12 GMT	BREAKING NEWS: AMVUTTRA (vutrisiran) approved by FDA for the treatment of hereditary ATTR #amyloidosis with polyneuropathy. This approval expands the available treatment options for patients. Congratulations @Alnylam https://t.co/jkoQsS6zpJ	35	75	7.59	positive	242	No	Yes	Yes	Yes	US
6916	Tue 24 Jan 2012 05:00:23 GMT	Mon 13 Jun 2022 23:27:06 GMT	$ALNY Alnylam Announces FDA Approval of AMVUTTRAâ„¢ (vutrisiran) an RNAi Therapeutic for the Treatment of the Polyneuropathy of Hereditary Transthyretin-Mediated Amyloidosis in Adults https://t.co/ElVINavF3u	0	0	19.86	neutral	206	No	No	No	Yes	CA
327	Wed 02 Feb 2022 02:23:28 GMT	Mon 13 Jun 2022 23:24:39 GMT	$ALNY - https://t.co/Ta1VisxVre - Alnylam Announces FDA Approval of AMVUTTRAâ„¢ (vutrisiran) an RNAi Therapeutic for the Treatment of the Polyneuropathy of Hereditary Transthyretin-Mediated Amyloidosis in Adults	0	0	1.23	neutral	210	No	No	No	Yes
2096	Fri 29 Jan 2021 16:43:57 GMT	Mon 13 Jun 2022 23:23:01 GMT	$ALNY Alnylam Announces FDA Approval of AMVUTTRAâ„¢ (vutrisiran) an RNAi Therapeutic for the Treatment of the Polyneuropathy of Hereditary Transthyretin-Mediated Amyloidosis in Adultshttps://t.co/0IPUenpIvs	0	0	6.71	neutral	206	No	No	No	Yes
23560	Thu 30 May 2019 10:49:04 GMT	Mon 13 Jun 2022 23:22:40 GMT	Alnylam Announces FDA Approval of AMVUTTRAâ„¢ an RNAi Therapeutic for the Treatment of the Polyneuropathy of Hereditary Transthyretin-Mediated Amyloidosis in Adults $ALNY https://t.co/3pAPEiVC42	0	0	60.45	neutral	193	No	No	No	Yes	US
251	Thu 12 May 2022 12:21:11 GMT	Mon 13 Jun 2022 23:22:28 GMT	$ALNY Alnylam Announces FDA Approval Of AMVUTTRAâ„¢ (vutrisiran) An RNAi Therapeutic For The Treatment Of The Polyneuropathy Of Hereditary Transthyretin-Mediated Amyloidosis In Adults#fdaapprovalStock News Alerts In Bio	0	0	0.87	neutral	222	No	Yes	No	No
7466	Sat 25 Apr 2020 13:11:29 GMT	Mon 13 Jun 2022 23:22:17 GMT	$ALNY Alnylam Announces FDA Approval of AMVUTTRAâ„¢ (vutrisiran) an RNAi Therapeutic for the Treatment of the Polyneuropathy of Hereditary Transthyretin-Mediated Amyloidosis in Adultshttps://t.co/E1fnRL59ru#fdaapproval	0	0	21.29	neutral	220	No	Yes	No	Yes
207	Fri 14 May 2021 20:34:04 GMT	Mon 13 Jun 2022 23:22:07 GMT	$ALNY Alnylam Announces FDA Approval of AMVUTTRAâ„¢ (vutrisiran) an RNAi Therapeutic for the Treatment of the Polyneuropathy of Hereditary Transthyretin-Mediated Amyloidosis in Adults https://t.co/Eo4mdgPw9U	0	0	0.81	neutral	208	No	No	No	Yes
184	Wed 17 Nov 2021 13:17:41 GMT	Mon 13 Jun 2022 18:41:51 GMT	@SonsofThunder42 Sensory ataxia due to polyneuropathy parkinsonism and frontal gait disorders due to subcortical vascular encephalopathy or disorders associated with dementia are among the most common neurological causes.	0	1	0.1	negative	222	No	No	Yes	No	US
80	Mon 03 Jun 2013 19:50:31 GMT	Mon 13 Jun 2022 18:00:21 GMT	The flu shot has saved many lives but in rare cases can have severe side effects. One rare complication is an auto-immune disease known as Chronic Inflammatory Demyelinating Polyneuropathy (CIDP). To learn more about this read our latest article here: https://t.co/Sb6AiQmI38	0	0	0.32	negative	280	No	No	No	Yes	US
323	Tue 12 Apr 2016 19:26:14 GMT	Mon 13 Jun 2022 16:11:16 GMT	The Global Burden of Polyneuropathyâ€”In Need of an Accurate Assessment - JAMA Neurology Jour. via BrainSights for iOS https://t.co/wS5QGG98tC	0	0	1.22	neutral	140	No	No	No	Yes
85632	Tue 11 Jun 2019 10:11:01 GMT	Mon 13 Jun 2022 10:21:06 GMT	Acute intermittent porphyria:5P'sPainful abdomenPolyneuropathyPsychological disturbancesPort wine-colored urinePrecipitated by drugs	0	28	177.78	neutral	137	No	No	No	No
626	Thu 06 May 2021 18:04:04 GMT	Sun 12 Jun 2022 20:41:45 GMT	@DevonBeaudry @DevonBeaudry369 @cantstopgospel I'm a nurse and I'm on my own meds. Nothing in scripture says medication are bad. You just made that up. I'm bipolar have hypothyroidism insomnia and polyneuropathy. Me without meds is not fun.I'm not the one	0	1	0.35	negative	293	No	No	Yes	No	FI
1181	Wed 12 Aug 2020 18:30:19 GMT	Sun 12 Jun 2022 05:37:29 GMT	And here is our outstanding PGY-2 resident Dr. Trent Brewer enlightening us about his case presentation on polyradiculopathy and axonal polyneuropathy in a patient with diabetes and concomitant Fabry disease. Alongside PGY-2 resident Dr Golbarg Saber. (4/) https://t.co/2RVVHizT8M	0	3	0.86	positive	282	Yes	No	No	No
33595	Tue 02 Nov 2021 19:58:33 GMT	Sun 12 Jun 2022 03:33:20 GMT	@yoyocodger No. My type of heart failure is caused by stiffening of the heart muscle. I have too many comorbidities to get on the transplant list. Lupus peripheral polyneuropathy and thyroid issues.	0	2	13.82	negative	199	No	No	Yes	No
3599	Sun 06 Nov 2011 11:10:16 GMT	Sat 11 Jun 2022 19:23:07 GMT	For painful diabetic polyneuropathy you need to treat 5 to 7 patients to get 30 to 50% pain reduction. #patient_expectation	0	4	9.71	negative	125	No	Yes	No	No	SA
1476	Mon 17 Jun 2019 16:33:39 GMT	Sat 11 Jun 2022 17:38:13 GMT	#Lupus neurological symptoms: depression seizures cognitive dysfunction mood disorder cerebrovascular disease polyneuropathy anxiety	0	0	3.37	negative	138	No	Yes	No	No
285	Tue 02 Feb 2021 13:58:08 GMT	Sat 11 Jun 2022 04:44:46 GMT	@fitterhappierAJ https://t.co/hgy59lB40NI have been diagnosed with a biopsy for small fiber neuropathy and are progressing without treatment. Thursday was a doctor and patella reflexes do not work? #LongCovid nerve damage? permanent? Changes in polyneurop	0	7	0.2	negative	298	Yes	Yes	Yes	Yes
80	Fri 17 Jul 2015 10:12:01 GMT	Fri 10 Jun 2022 18:50:39 GMT	@LongCovidAdvoc SFN &amp;" treatment with IVIG has been hiding in plain sight for some time. I don't know why it has taken so long to ""join the dots"".ðŸ”—that predates covidâ¬‡ï¸.IVIg for apparently autoimmune small-fiber polyneuropathy: first analysis	0	3	0.07	neutral	298	No	No	Yes	Yes
604	Tue 20 Apr 2021 08:14:48 GMT	Thu 09 Jun 2022 21:18:13 GMT	@InkandFit1 @gym_manic You could easily aim for 130 - 140. I pulled 135 after half a year of non intensive training without being strong with the wrong technique and with polyneuropathy.. ðŸ¤·ðŸ»â€â™‚ï¸ðŸ˜‚No but seriously you are doing absolutely grea	0	1	0.37	neutral	251	No	No	Yes	No
701	Wed 12 Apr 2017 04:50:44 GMT	Thu 09 Jun 2022 17:15:16 GMT	@Conor1971 I have chronic inflammatory demyelinating polyneuropathy. It's severe and complicated. Even getting tramadol seems to be hard.	0	2	0.34	negative	137	No	No	Yes	No	US
765	Thu 02 Sep 2021 14:16:51 GMT	Thu 09 Jun 2022 13:11:51 GMT	Acute-onset chronic inflammatory demyelinating polyneuropathy [CIDP] after COVID-19 infection and subsequent ChAdOx1 nCoV-19 vaccinationThe CIDP from the breakthrough covid would have been worse without the vax thoughhttps://t.co/ann2NcNj1F@RMConservative @AAPSonline	1	2	0.52	neutral	272	No	No	Yes	Yes	US
2777	Tue 22 Nov 2011 12:56:56 GMT	Thu 09 Jun 2022 12:06:58 GMT	clinical course and diagnostic findings of biopsy controlled presumed immune-mediated #polyneuropathy in 70 european cats. The clinical course was mainly described as remittent (49.2%) or remittent-relapsing (34.9%) https://t.co/08uQWkox25 https://t.co/9RlwoR2mLW	0	0	9.35	neutral	263	Yes	Yes	No	Yes	IT
995	Thu 14 Mar 2019 06:13:27 GMT	Thu 09 Jun 2022 09:37:00 GMT	#RCM - Vol. 23 No. 5ðŸ©ºOriginal ResearchChange of Fibroblast Growth Factor 21 Level Correlates with the Severity of Diabetic Sensory Polyneuropathy after Six-Week Physical ActivityFulltext:https://t.co/0xkgfq21uQ https://t.co/zEKSPs2aqU	0	0	3.8	neutral	240	Yes	Yes	No	Yes	SG
1063	Mon 15 Nov 2010 18:51:14 GMT	Wed 08 Jun 2022 20:31:26 GMT	Interesting reading.Global Burden of Polyneuropathy https://t.co/yAzJ3CvIOl#peripheralneuropathy	3	4	3.45	neutral	100	No	Yes	No	Yes	US
4153	Sat 14 Mar 2020 10:54:12 GMT	Wed 08 Jun 2022 19:26:05 GMT	$NTLA announced the presentation of an updated Clinical data fromÂ the Phase 1 Study of NTLA-2001 for the treatment ofÂ #Transthyretin (#ATTR) #Amyloidosis at the @EASLnews which will include data from the single-dose expansion cohort-polyneuropathy arm. #CRISPR #BioTech #Genomics https://t.co/KYYO1xN84s	0	4	2.72	neutral	303	Yes	Yes	Yes	No
4153	Sat 14 Mar 2020 10:54:12 GMT	Wed 08 Jun 2022 16:21:07 GMT	1/@Intellia announced the presentation of an updated clinical data fromÂ the Phase 1 Study of $NTLA-2001 for the treatment ofÂ #Transthyretin (#ATTR) #Amyloidosis at the @EASLnews including data from the single-dose expansion cohort - polyneuropathy arm. #CRISPR #BioTech #Genomics https://t.co/kdRvEhqqRD	1	15	13.61	neutral	304	Yes	Yes	Yes	No
3	Fri 19 Feb 2021 01:38:07 GMT	Wed 08 Jun 2022 10:53:23 GMT	Treatment of polyneuropathy depends on the condition that caused it. Some are Antioxidants Neurotropic Factors Protein kinase c InhibitionFollow my social pages:Google My Business:https://t.co/Lkd9qemh7ZFor more visit: https://t.co/HIkDGbCDnE https://t.co/cXLGO8ui3F	0	0	0.01	neutral	272	Yes	No	No	Yes
227	Mon 08 Nov 2021 16:09:27 GMT	Wed 08 Jun 2022 08:33:08 GMT	Acute intermittent porphyria:5P'sPainful abdomenPolyneuropathyPsychological disturbancesPort wine-colored urinePrecipitated by drugs #mbbs #medicalmnemonics #NEETPG #championmed	0	0	0.61	neutral	183	No	Yes	No	No
613	Fri 29 Jun 2018 20:22:08 GMT	Wed 08 Jun 2022 08:28:07 GMT	@championmedin Acute intermittent porphyria:5P'sPainful abdomenPolyneuropathyPsychological disturbancesPort wine-colored urinePrecipitated by drugs #mbbs #medicalmnemonics #NEETPG #championmed	0	0	0.3	neutral	199	No	Yes	Yes	No	IN
6017	Fri 11 May 2012 22:10:05 GMT	Wed 08 Jun 2022 06:22:01 GMT	@K8Stott So sorry this has happened to you. Have you had nerve conduction studies done? Some symptoms (weakness in arm and legs) similar to a patient of mine who had chronic inflammatory demyelinating polyneuropathy after AZ jab. Autoimmune &amp; treatabl	0	7	2.82	negative	293	No	No	Yes	No	GB
657	Fri 04 Apr 2014 00:59:45 GMT	Tue 07 Jun 2022 12:12:49 GMT	My quick freestyle write was inspired by a USMLE account. The â¤ï¸ emoji stands for the word love.The original post had this written ðŸ‘‡ðŸ»POEMS syndrome:PolyneuropathyOrganomegalyEndocrinopathyMonoclonal proteinSkin change https://t.co/TZrPY8CyoT	0	1	1.77	neutral	252	No	No	No	Yes
85632	Tue 11 Jun 2019 10:11:01 GMT	Tue 07 Jun 2022 11:06:46 GMT	Acute intermittent porphyria:5P'sPainful abdomenPolyneuropathyPsychological disturbancesPort wine-colored urinePrecipitated by drugs	2	10	177.78	neutral	137	No	No	No	No
56	Sat 28 Dec 2019 10:28:13 GMT	Tue 07 Jun 2022 00:02:05 GMT	Application of liver transplantation for familial amyloid polyneuropathy combined with Crohn's disease https://t.co/Wbc5ZXpbtO	2	0	0.24	neutral	126	No	No	No	Yes	US
358	Tue 20 Apr 2021 14:39:09 GMT	Mon 06 Jun 2022 21:30:00 GMT	Chronic Inflammatory Demyelinating Polyneuropathy (CIDP) in Diabetes Mellitus: A Diagnostic DilemmaRead the Article Here: https://t.co/iUKwS1JCjz#FOAMed #medicine #MedEd #neuroscience #MedTwitter #neurology #Neurosurgery #diabetes	9	9	1.02	neutral	234	No	Yes	No	Yes	US
114	Wed 08 Dec 2021 18:13:19 GMT	Mon 06 Jun 2022 08:55:54 GMT	Progressive Resistance Training Improves Muscle Strength in Type 2 Diabetic PolyneuropathyOn Neurodiab website a signaling of articles in #diabeticneuropathy by the Neurodiab Discovery team (https://t.co/Dtm3LmN7tg)The 21st Publication News is by Kara Mizokami-Stout https://t.co/7nZyyUplsh	4	7	0.55	positive	292	Yes	Yes	No	Yes
20453	Mon 06 Apr 2009 20:23:56 GMT	Sat 04 Jun 2022 18:52:39 GMT	#HappeningNow: Phase Angle of Bioelectrical Impedance Analysis Correlates With Multiple Parameters of Diabetic Polyneuropathy in Patients With Type 2 Diabetes with Lukas Schimpfle MD in Room 356 (Level 3) #ADA2022	1	8	48.12	neutral	214	No	Yes	No	No	US
158	Thu 24 Dec 2015 10:10:11 GMT	Sat 04 Jun 2022 15:46:47 GMT	@StefaniaArciell Stefania any center for axonal polyneuropathyloosing neurons?	0	0	0.09	neutral	79	No	No	Yes	No
15	Mon 23 Jan 2017 14:29:43 GMT	Sat 04 Jun 2022 12:54:49 GMT	@JLimHospMD @andrewbostom Weâ€™ve known for some time that after a stay in ICU thereâ€™s post-intensive care syndrome(PICS) e.g recovering from critical illness polyneuropathy/polymyopathy or ARDS or AKI or a combination. How many Covids admitted to ICU a	0	0	0.01	neutral	306	No	No	Yes	No	US
476	Sat 28 Aug 2021 16:03:37 GMT	Sat 04 Jun 2022 05:55:04 GMT	As a case study- instead of actually offering me the treatment that they knew I needed- it's a lot more complex than this haematology and immunology and infectious disease all fought for paraprotinemic polyneuropathy to be diagnosed so they could offer me plasmapheresis but neuro	0	0	0.31	negative	280	No	No	No	No
2407	Mon 30 Nov 2015 16:12:26 GMT	Sat 04 Jun 2022 05:21:05 GMT	@AshleyGWinter Many of my quadriplegic or polyneuropathy brain injury and CP patients cannot mask. How can you not mask around them?	0	19	1.29	neutral	133	No	No	Yes	No	AU
40	Sat 14 May 2022 17:36:31 GMT	Fri 03 Jun 2022 17:45:14 GMT	@itsacultloser @ChristinaPushaw @LegendaryEnergy @GovRonDeSantis One last time for fun ðŸ¤© Chronic Inflammatory Demyelinating Polyneuropathy!!!!! https://t.co/g9RYUdgA7R https://t.co/MFADdyaFkw	0	0	0.04	positive	196	Yes	No	Yes	Yes
512	Fri 12 Feb 2021 19:58:17 GMT	Thu 02 Jun 2022 14:47:33 GMT	Neurophysiological Examination in Patients With Suspected Polyneuropathy Associated With Sars-CoV-2 Infection #covid https://t.co/dLy3g1aVMI	0	0	1.86	negative	140	No	Yes	No	Yes	US
7920	Wed 06 Mar 2019 12:10:53 GMT	Thu 02 Jun 2022 12:06:38 GMT	#ÙŠØ­Ø¯Ø«_Ø§Ù„Ø¢Ù† âœ¨Day 2âœ¨ Thursday June 2 ðŸš¨Article ReviewðŸš¨âœ¨Dr. Ahmed Khayariâœ¨R1 Family Medicine Resident at JHAHâœ¨Presenting a summary of an AAFP article on Polyneuropathy!#DiveDeepDreamBig https://t.co/Mmx39VSFcH	1	0	24.46	neutral	237	Yes	Yes	No	No	SA
200	Fri 12 Aug 2011 22:56:06 GMT	Thu 02 Jun 2022 09:45:06 GMT	@eric5310pub I have CIPD (Chronic Inflammatory Demylenating Polyneuropathy) but am very lucky (touch wood) to have 95% of feeling &amp; function back after superb treatment (ongoing) from the UKâ€™s NHS. This time last year I could barely support my own w	0	3	0.11	positive	300	No	No	Yes	No	GB
18	Tue 24 Sep 2019 12:11:17 GMT	Tue 31 May 2022 20:31:09 GMT	Alterations of 2-AG levels between polyneuropathy patients with and without neurogenic pain indicate that it could play an essential role. | Upsala Journal of Medical Sciences https://t.co/olgVpUeEJn	0	0	0.09	neutral	199	No	No	No	Yes	SE
149	Sun 16 Jun 2019 09:28:31 GMT	Tue 31 May 2022 18:32:53 GMT	@mmasnick With all due respect and a desire to not be vulgar it's kind of impossible for me to remain professional when I say:Medical care in the USA is a shit show. I'm a polyneuropathy case and the stress from dealing with health care *alone* probably d	1	32	0.08	neutral	279	No	No	Yes	No	US
24146	Fri 11 Feb 2022 20:30:45 GMT	Tue 31 May 2022 15:50:00 GMT	@jamesamcgee The burden of proof lies with people attempting to define a post acute syndrome for which there are no established physical findings bio markers or imagine (and yes I know of the polyneuropathy and IL6 signals).	0	1	11.2	neutral	225	No	No	Yes	No	US
1657	Sat 16 Jul 2011 15:02:58 GMT	Tue 31 May 2022 14:33:06 GMT	efficacy over time with a simple procedure thus preventing the need for explantation#DGNC #neurochirurgie #rÃ¼ckenmarkstimulation #schmerzschrittmacher #neurostimulator #Uniklinik #KÃ¶ln #spinalcordstimulation #CRPS #pavk #angina #polyneuropathy@VVV_Cologne 2/2	0	0	0.82	neutral	266	No	Yes	Yes	No	DE
421	Wed 29 Oct 2014 03:16:31 GMT	Tue 31 May 2022 13:43:07 GMT	As someone who struggles with polyneuropathy there needs to be more studyâ€™s done on the effectiveness cannabis has on relieving the pain crises associated with this disorder.	0	0	1.26	neutral	174	No	No	No	No
1476	Mon 17 Jun 2019 16:33:39 GMT	Tue 31 May 2022 11:00:37 GMT	Lupus neurological symptoms: depression seizures cognitive dysfunction mood disorder cerebrovascular disease polyneuropathy anxiety	0	0	3.37	negative	137	No	No	No	No
1646	Tue 05 Jun 2018 11:48:43 GMT	Tue 31 May 2022 05:45:00 GMT	#Diabetic polyneuropathy is a common complication of diabetes mellitus affecting up to 50% of patients!Conditioned #pain modulation: more efficient in painful diabetic polyneuropathy that in nonpainful diabetic polyneuropathyhttps://t.co/KYu5717uKT @IASPpain @PAINthejournal https://t.co/opSRNDW1kT	1	1	6.1	negative	303	Yes	Yes	Yes	Yes	ES
474	Thu 30 Sep 2021 04:50:45 GMT	Tue 31 May 2022 01:42:15 GMT	Update on the POEMS syndromeopen accessðŸŒ·https://t.co/wyTXa7PEYWBlood Res 2022; 57(S1):Yu Ri Kim#POEMS_syndrome #Polyneuropathy #Transplantation #Vascular_endothelial_growth_factor https://t.co/f6P19e6wlI	0	0	1.58	neutral	208	Yes	Yes	No	Yes
22	Wed 28 Jul 2021 20:40:29 GMT	Mon 30 May 2022 23:45:10 GMT	See alsoPolyneuropathy in dogs and cats	0	0	0.07	neutral	41	No	No	No	No
111	Mon 30 Oct 2017 15:49:21 GMT	Mon 30 May 2022 22:50:00 GMT	The authors of this retrospective study set out to gather data on the long-term progression and outcome of affected Miniature Schnauzers as well as increase awareness of demyelinating polyneuropathy. Keep reading on our FB page! https://t.co/EkiVSY3gUO	0	0	0.48	neutral	252	Yes	No	No	No
905	Thu 21 Jan 2010 11:26:37 GMT	Mon 30 May 2022 17:50:00 GMT	The authors of this retrospective study set out to gather data on the long-term progression and outcome of affected Miniature Schnauzers as well as increase awareness of demyelinating polyneuropathy. Keep reading on our FB page! https://t.co/Df0RU6j7Qs	1	1	3.3	neutral	252	Yes	No	No	No
13	Fri 07 Dec 2018 16:33:07 GMT	Mon 30 May 2022 17:50:00 GMT	The authors of this retrospective study set out to gather data on the long-term progression and outcome of affected Miniature Schnauzers as well as increase awareness of demyelinating polyneuropathy. Keep reading on our FB page! https://t.co/P3q6ZnV4yy	0	1	0.07	neutral	252	Yes	No	No	No
1659	Tue 03 Jul 2018 08:14:30 GMT	Mon 30 May 2022 14:00:00 GMT	This study looks at the risk for polyneuropathy generation within people following a vegetarian pescatarian or flexitarian diet (and have adequate ðŸ’Švitamin B12 intake).Read their findings here: https://t.co/lDOYCNQVRf@TergooiMC @WUR https://t.co/bhuXrhxtAS	0	3	6.23	neutral	263	Yes	No	Yes	Yes
212	Sun 21 Jun 2009 17:07:45 GMT	Sun 29 May 2022 21:31:44 GMT	@BootstrapCook @E_AppiahKusi @waitrose I used not to realize this but Polyneuropathy has started teaching me different; sometimes pre-chopped is really good. OTOH I found this little doodad at Amazon (sorry!) which lets me avoid the now-dreaded garlic pre	0	3	0.16	positive	330	Yes	No	Yes	No	CH
37	Mon 11 Oct 2021 21:11:22 GMT	Sun 29 May 2022 17:49:25 GMT	@LyellJ So critical ill patient polyneuropathy explain normal MRI peripheral symptoms and fibrillation potentials and positive waves. What you think?	0	1	0.02	neutral	153	No	No	Yes	No	PT
158	Thu 24 Dec 2015 10:10:11 GMT	Sun 29 May 2022 13:37:27 GMT	@F1 Dear all pls show emphaty and humanity https://t.co/jgGYNl4F3cI am Mariostruggling with disease of neurons axonal polyneuropathy Fund campaign is documented with medical recordslegitimatesupport me in life batlle In BIObank accountPaypal for help.RTsh	0	0	0.1	neutral	283	No	Yes	Yes	Yes
321	Wed 25 May 2022 10:18:14 GMT	Sun 29 May 2022 12:50:33 GMT	Tests for treatable causes of small-fiber polyneuropathy.Author: A.L. Oaklander MD PhD 05/24/19#LongCovid #MECFShttps://t.co/pyHEjlOq94	0	6	1.07	neutral	142	No	Yes	No	Yes
7920	Wed 06 Mar 2019 12:10:53 GMT	Sun 29 May 2022 08:49:54 GMT	âœ¨Dr. Ahmed Khayariâœ¨R1 Family Medicine Resident at JHAHâœ¨Presenting a summary of an AAFP article on Polyneuropathy!#DiveDeepDreamBig https://t.co/Hnhd8W46Ei	0	5	4.89	neutral	160	Yes	Yes	No	No	SA
377	Thu 31 Dec 2009 16:25:19 GMT	Sat 28 May 2022 22:28:32 GMT	@reijagrrl I take 3 - 10 mg tabs of methadone for chronic polyneuropathy plus 3 - 20 mg oxycodone PRN for breakthrough pain. No nasty looks. Just one of MANY Rx scripts I take and have taken ...for 18 years including multiple insulin injections for Type 1	0	0	0.19	neutral	288	No	No	Yes	No	US
6744	Tue 14 Apr 2015 16:35:25 GMT	Sat 28 May 2022 14:00:00 GMT	It's the last weekend in May so don't forget to raise #GuillainBarreSyndrome (GBS) and Chronic Inflammatory Demyelinating Polyneuropathy (CIDP) Awareness! Learn more about how you can raise your voice to help this community: https://t.co/AXLaAwC70J#RareDisease	0	0	17.45	positive	263	No	Yes	No	Yes
2439	Mon 11 Aug 2014 00:40:36 GMT	Sat 28 May 2022 10:45:24 GMT	An intriguing &amp; entertaining talk by Prof @solomon19400 on The Quest for Biomarkers of Pain in Diabetic Polyneuropathy at the #CCM a surrogate endpoint for Neurodegeneration in Clinical trials conference @WCMQatar in #Qatar https://t.co/oNPSiDnXyA	3	6	7.52	neutral	251	Yes	Yes	Yes	No	QA
24	Fri 15 Sep 2017 05:00:37 GMT	Fri 27 May 2022 18:00:00 GMT	Did you know that educated patients have better outcomes? #Polyneuropathy is a condition in which multiple peripheral nerves on both side of the body become damaged or dysfunctional leading to a variety of symptoms. #NorthSuffolkNeurology #DrWarrenSpinner https://t.co/Wv8iUYURf6	0	0	0.09	neutral	280	No	Yes	No	Yes	US
1240	Thu 13 Dec 2018 10:19:29 GMT	Fri 27 May 2022 07:11:00 GMT	The #EDiRHolders have a new #Musculoskeletal case for you! 55-year-old female with chronic sensory polyneuropathy with forefoot pain. Showing X-Ray and MRI. What do you see?See the full case here: https://t.co/5wEU5717Tx https://t.co/mVOlKi7xes	0	2	4.98	neutral	246	Yes	Yes	No	Yes	ES
49	Tue 16 Mar 2021 13:37:51 GMT	Fri 27 May 2022 00:03:00 GMT	B6 toxicity is Small Fiber Polyneuropathy. #SFPN is diagnosed by a skin punch biopsy. Your doctor can contact @Therapath for a kit and instructions for the skin punch biopsy. Visit: https://t.co/10csIxQhI1 https://t.co/QLbu75aAZn	0	0	0.24	neutral	230	Yes	Yes	Yes	Yes
9493	Tue 15 Oct 2013 18:16:13 GMT	Thu 26 May 2022 22:18:56 GMT	Original Article by Hartmut H. Schmidt et al â€œPatisiran treatment in patients with hereditary transthyretin-mediated amyloidosis with polyneuropathy after liver transplantation.â€ https://t.co/FBQfEGSQvT @Alnylam	1	2	25.73	neutral	212	No	No	Yes	Yes	US
16096	Tue 22 Nov 2011 23:51:22 GMT	Thu 26 May 2022 18:46:20 GMT	The first patient with anti-MAG neuropathy treated with venetoclax-rituximab shows encouraging results. Read the open access article to learn more #NeuroTwitter #polyneuropathy: https://t.co/bEZHKbHZSW https://t.co/NnB1dT8L82	0	0	45.91	neutral	226	Yes	Yes	No	Yes	NL
85632	Tue 11 Jun 2019 10:11:01 GMT	Thu 26 May 2022 12:32:20 GMT	Acute intermittent porphyria:5P'sPainful abdomenPolyneuropathyPsychological disturbancesPort wine-colored urinePrecipitated by drugs	10	57	177.78	neutral	137	No	No	No	No
79418	Thu 23 Jul 2009 18:30:49 GMT	Thu 26 May 2022 02:03:00 GMT	The first patient with anti-MAG neuropathy treated with venetoclax-rituximab shows encouraging results. Read the open access article to learn more: https://t.co/mHRyouf5bv #NeuroTwitter #polyneuropathy	8	22	182.38	neutral	201	No	Yes	No	Yes	US
732	Thu 19 May 2022 08:18:45 GMT	Wed 25 May 2022 18:56:55 GMT	Further studies are needed to determine if there might be a causal relationship between SARS-CoV-2 vaccines and the axonal neuropathies reported here that primarily comprised small fiber polyneuropathy.	0	2	0.46	neutral	202	No	No	No	No
8184	Wed 28 Aug 2013 07:51:52 GMT	Wed 25 May 2022 14:24:49 GMT	After successful treatment Baudry expressed his gratitude towards the doctor and Artemis Hospitals. #ArtemisHospitals #Diabetes #Polyneuropathy #SuccessfulTreatment #PatientTestimonial #Healthcare #Health	0	0	4.2	positive	207	No	Yes	No	No	IN
1476	Mon 17 Jun 2019 16:33:39 GMT	Wed 25 May 2022 12:40:54 GMT	Lupus neurological symptoms: depression seizures cognitive dysfunction mood disorder cerebrovascular disease polyneuropathy anxiety	1	1	3.37	negative	137	No	No	No	No
23	Sat 16 Mar 2019 21:47:16 GMT	Sun 22 May 2022 23:15:48 GMT	@1moregayshark @CockapooWinnie @AHinkle628 @Dysautonomia Ps: EDS with CRPS/RSD and late stage autoimmune autonomic small fiber polyneuropathy (previously diagnosed as fibro prior to biopsy) that presented as POTS until recently swapped over to autonomic f	0	1	0.02	neutral	261	No	No	Yes	No
34570	Wed 21 Nov 2012 09:26:44 GMT	Sun 22 May 2022 17:08:58 GMT	Nerve agents cause their immediate short term harm by the inhibition of acetylcholinesterase but there are various other mechanisms for harm some of which are understood (polyneuropathy) while others are not well understood. https://t.co/W0D5ywAIry	0	13	16.7	negative	250	No	No	No	Yes
440	Fri 18 Jun 2021 18:55:52 GMT	Sun 22 May 2022 16:46:38 GMT	1 ingredient van de vaccines :propylene glycol PEGToxicity side effects:tissue trauma and long-term damage to veins. reactions include fever on first administration abdominal colic pain dermatitis and arthralgia. Polyneuropathy has been reported in about 10% of patients.	0	0	1.3	negative	278	No	No	No	No	BE
10374	Thu 03 Jan 2019 18:55:52 GMT	Sun 22 May 2022 16:05:05 GMT	I also got to see family today!I am very proud of my brothers. My older brother Philip is walking!!! Despite the trauma that Chronic Demyelinating Polyneuropathy has caused him he's smiling. And my other brothers were so excited to go to IKEA!!! So much laughter ðŸ’–	0	23	25.91	positive	268	No	No	No	No	PH
17172	Wed 03 Oct 2012 15:09:22 GMT	Fri 20 May 2022 18:57:16 GMT	@BennyBoygr It's supposed to provide pain relief anti inflammatory and to stimulate the nerves that are weak from her polyneuropathy. She has it done at the vets I think a few vets offer it now and also physio / chiropractic teams. I'll see if I can find	0	3	7.87	negative	273	No	No	Yes	No	GB
599	Tue 15 Oct 2013 18:06:54 GMT	Fri 20 May 2022 18:25:20 GMT	@ryansheltonPT Imma throw the neuro piece inâ€¦ you have to think about the polyneuropathy that can happen in these folks. Itâ€™s a systemic disease and so you canâ€™t only think of stocking/glove but consider autonomic system and vestibularcochlear nerve	0	4	0.35	neutral	259	No	No	Yes	No	US
17908	Mon 15 Jul 2013 01:37:09 GMT	Fri 20 May 2022 13:46:10 GMT	Additional supplements that have been advertised as potentially helpful include ( acetyl-L-carnitine )a supplement thought to enhance mitochondrial activity which has been shown to improve diabetic polyneuropathy in animal models.	0	10	42.44	positive	232	No	No	No	No
85632	Tue 11 Jun 2019 10:11:01 GMT	Fri 20 May 2022 13:21:02 GMT	Acute intermittent porphyria:5P'sPainful abdomenPolyneuropathyPsychological disturbancesPort wine-colored urinePrecipitated by drugs	5	33	177.78	neutral	137	No	No	No	No
360	Sat 19 Feb 2011 14:59:42 GMT	Fri 20 May 2022 09:24:46 GMT	Need to flip the consultation convo ðŸ™ƒDear Dr I have autoimmune driven: fibrin amyloid microclots endothelial dysfunction small fibre polyneuropathy dysautonomia; CHANGE MY MIND. How would that work out for me?! A. Try some treatment that give TINY bit of life backB...	0	5	1.09	neutral	276	No	No	No	No	US
155	Mon 30 Mar 2020 01:02:04 GMT	Fri 20 May 2022 00:46:39 GMT	Anyone has seen a patient with Creutzfeldt-Jakob presenting with a polyneuropathy??	0	3	0.47	neutral	84	No	No	No	No	CL
1229	Tue 03 Mar 2009 21:57:25 GMT	Thu 19 May 2022 18:58:23 GMT	@LyellJ @zglobetrotter @GracieEMDoc @RCollEM @EMNews @SAEMonline Totally agree those are conditions in which reflexes are abnormal. But in how many will they change emergency Mx?CES - getting an MR regardless of reflexesSeratonin syndrome - clinical pictu	0	3	0.65	neutral	320	No	No	Yes	No	GB
2168	Sat 24 Jan 2009 08:22:39 GMT	Thu 19 May 2022 18:50:13 GMT	No peripheral nerve stimulator response? It used to be a â€˜preconditionâ€™ of apnoea testing to ensure there was no residual curarisation polyneuropathy etc. The apnoea test will extinguish any residual signs of life which is why it is always last test https://t.co/ivFtG0nD6T	0	1	6.59	neutral	277	No	No	No	Yes	GB
1476	Mon 17 Jun 2019 16:33:39 GMT	Thu 19 May 2022 18:22:59 GMT	#Lupus neurological symptoms: depression seizures cognitive dysfunction mood disorder cerebrovascular disease polyneuropathy anxiety	0	2	3.37	negative	138	No	Yes	No	No
4250	Tue 14 Nov 2017 19:11:07 GMT	Thu 19 May 2022 10:53:21 GMT	Raynaud's phenomenon and positive antinuclear antibodies as first manifestation of POEMS syndrome (polyneuropathy organomegaly endocrinopathy monoclonal gammopathy and skin changes): a case report #ColombiaEnPubMed https://t.co/8vexT16FBv	0	0	11.5	neutral	242	No	Yes	No	Yes	CO
6	Tue 26 Apr 2022 11:40:11 GMT	Thu 19 May 2022 07:30:14 GMT	@orangie For momâ€™s medicine and physical therapy. Sheâ€™s suffering from polyneuropathy so I want to give her the money	0	0	0	neutral	117	No	No	Yes	No
323	Tue 12 Apr 2016 19:26:14 GMT	Wed 18 May 2022 17:40:18 GMT	Determinants of Pain Disability and QoL in Chronic Inflammatory Demyelinating Polyneuropathy - Neurology Advisor via BrainSights for iOS https://t.co/UjUzMaiNwi	0	0	1.22	negative	162	No	No	No	Yes
79418	Thu 23 Jul 2009 18:30:49 GMT	Tue 17 May 2022 17:46:05 GMT	Neurology Podcast: In today's episode you'll hear from Dr. Anne Oaklander about the association of #LongCOVID with incident #polyneuropathy affecting the small-fiber axons. Listen now! https://t.co/yYUOWGdVPx #NeuroTwitter https://t.co/nsR8NYPdKC	4	12	218.86	neutral	247	Yes	Yes	No	Yes	US
15708	Fri 02 May 2014 17:40:15 GMT	Tue 17 May 2022 15:00:10 GMT	May is Chronic Inflammatory Demyelinating Polyneuropathy (CIDP) Awareness Month. Janssen is proud to support research for rare diseases like #CIDP. With every new discovery we get closer to bridging the gap between patients and treatment. #CIDPAwarenessMonth https://t.co/WvYn0hyDdH	1	3	54.46	positive	283	Yes	Yes	No	No	US
4793	Wed 01 Oct 2014 13:22:00 GMT	Tue 17 May 2022 14:46:05 GMT	Clinical Course and Diagnostic Findings of Biopsy Controlled Presumed Immune-Mediated Polyneuropathy in 70 European #cats https://t.co/4W7xySOpsr @FrontVetScience	0	0	14.22	neutral	162	No	Yes	Yes	Yes
2801	Thu 06 Mar 2014 08:02:08 GMT	Tue 17 May 2022 13:20:32 GMT	New Research: Clinical Course and Diagnostic Findings of Biopsy Controlled Presumed Immune-Mediated Polyneuropathy in 70 European Cats: There is a paucity of information on the clinical course and outcome of young cats with polyneuropathy.â€¦ https://t.co/NPZ36EwIFF #VetScience	1	2	8.39	neutral	276	No	Yes	No	Yes	CH
450	Sat 14 Oct 2017 10:43:56 GMT	Tue 17 May 2022 06:45:52 GMT	@enrique_abyss Oh no no no my thesis is about patients with critical illness polyneuropathy lolThese are the notes for my thread lmao	0	1	0.23	positive	136	No	No	Yes	No	FR
927	Sat 26 Oct 2019 11:15:45 GMT	Tue 17 May 2022 05:34:08 GMT	New article: The BCL2 Inhibitor Venetoclax Plus Rituximab Is Active in MYD88 Wild-Type Polyneuropathy With Anti-MAG Antibodies https://t.co/TpNldTY60M #CLL #leusm #hematology	0	0	3.09	neutral	174	No	Yes	No	Yes
15306	Wed 17 Jun 2009 00:33:12 GMT	Mon 16 May 2022 23:04:53 GMT	POTS similarities seen in Long-COVID and Lyme disease. [Acute motor and sensory neuropathy and chronic inflammatory demyelinating polyneuropathy (CIDP) have been reported in #LymeDisease.] https://t.co/efxZXD3HKk via @DrDanielCameron	1	6	48.85	neutral	233	No	Yes	Yes	Yes	US
5773	Thu 16 May 2019 02:15:11 GMT	Mon 16 May 2022 15:54:25 GMT	May is Guillain-BarrÃ© Syndrome/Chronic Inflammatory Demyelinating Polyneuropathy Awareness Month in Alberta. @GBSCIDPCanada #abhealth 1/3 https://t.co/mWAQU0O69r	2	2	21.85	neutral	161	Yes	Yes	Yes	No	CA
2800	Wed 11 Mar 2020 22:25:46 GMT	Mon 16 May 2022 12:00:09 GMT	[Near-nerve recordings of the sural nerve in polyneuropathy] KrÃ¸igÃ¥rd and Sindrup: â€œSural nerve surface recordings should be accompanied by other measures of sensory nerve conduction in the lower extremity.â€https://t.co/12wIjc6gLh@UniSouthDenmark#ClinicalNeuroph https://t.co/Yg9JJOOXrK	0	1	10.47	neutral	290	Yes	Yes	Yes	Yes	US
56	Sat 28 Dec 2019 10:28:13 GMT	Mon 16 May 2022 11:26:32 GMT	Sensorimotor polyneuropathy and systemic amyloidosis as paraneoplastic symptoms of a carcinoid-like well differentiated carcinoma of the breast https://t.co/XHwPyGyWrD	2	0	0.24	neutral	167	No	No	No	Yes	US
2148	Mon 25 Oct 2010 16:18:06 GMT	Mon 16 May 2022 09:56:18 GMT	Open Access UCL Research: Expression pattern of matrix metalloproteinases-2 and -9 and their tissue inhibitors in patients with chronic inflammatory demyelinating polyneuropathy https://t.co/vnCcDWoNeG	0	0	6.85	neutral	201	No	No	No	Yes
3976	Mon 24 Oct 2011 15:36:01 GMT	Mon 16 May 2022 09:10:03 GMT	New Research: Association Between Fat Mass or Fat Fibrotic Gene Expression and Polyneuropathy in Subjects With Obesity: A Korean Metabolic Bariatric Surgery Cohort: AimWe aimed to investigate the association between obesity-relatedâ€¦ https://t.co/O0SXToaxUK #Endocrinology #Endo	0	0	11.87	neutral	279	No	Yes	No	Yes	CH
85632	Tue 11 Jun 2019 10:11:01 GMT	Sat 14 May 2022 14:06:39 GMT	Acute intermittent porphyria:5P'sPainful abdomenPolyneuropathyPsychological disturbancesPort wine-colored urinePrecipitated by drugs	10	60	177.78	neutral	137	No	No	No	No
374	Wed 07 Apr 2021 18:52:46 GMT	Sat 14 May 2022 02:20:43 GMT	4. Need to consider amyloidosis dx if evaluating a patient w/ new HF signs + any of the following ðŸš©: ðŸš©Macroglossia ðŸš©Foamy Urine ðŸš© Carpal Tunnel (bilateral) ðŸš© polyneuropathy ðŸš© skin bruising/purpura ðŸš© arthropathy ðŸš©hepatosplenomegaly	0	2	0.24	neutral	264	No	No	No	No
56	Sat 28 Dec 2019 10:28:13 GMT	Fri 13 May 2022 21:20:32 GMT	Drug prescriptions and costs in diabetic polyneuropathy https://t.co/66K2NWAbZB	2	0	0.24	neutral	79	No	No	No	Yes	US
1476	Mon 17 Jun 2019 16:33:39 GMT	Fri 13 May 2022 19:04:06 GMT	#Lupus neurological symptoms: depression seizures cognitive dysfunction mood disorder cerebrovascular disease polyneuropathy anxiety	0	2	3.37	negative	138	No	Yes	No	No
1692	Wed 06 Jan 2010 19:57:20 GMT	Fri 13 May 2022 16:14:01 GMT	A scientific team supported by the NIH has created a tiny bioengineered 3-D model that mimics the biology of chronic inflammatory demyelinating polyneuropathy and multifocal motor neuropathy a pair of rare devastating neuromuscular diseases. https://t.co/9e9sdxqJAX	0	0	4.9	neutral	268	No	No	No	Yes
28	Thu 08 Aug 2019 10:11:49 GMT	Fri 13 May 2022 16:02:42 GMT	The global IVIG market is driven by factors such as high prevalence of diseases such as chronic #inflammatory demyelinating #polyneuropathy and hypogammaglobulinemia coupled with surge in geriatric population and rise in the number of #hemophilic patientshttps://t.co/9KssGNVQdQ	0	0	0.1	neutral	280	No	Yes	No	Yes
964	Wed 08 Feb 2017 16:25:46 GMT	Fri 13 May 2022 15:14:33 GMT	#COVID19-Related Burden and Risk Perception in Individuals with Chronic Inflammatory Demyelinating #Polyneuropathy and Multifocal Motor #Neuropathy: A Cross-Sectional Studyhttps://t.co/K8QV9v2Bot https://t.co/Pj20Fsa9fm	0	0	3.02	negative	221	Yes	Yes	No	Yes
1173	Fri 16 Nov 2018 14:16:08 GMT	Fri 13 May 2022 11:58:05 GMT	Octapharma's most recent Phase III clinical studies with IVIG in Chronic Inflammatory Demyelinating Polyneuropathy (CIDP) and Dermatomyositis (DM) will be presented at #PNS2022. Attending on site? Visit us at EXHIBIT TABLE #19. For HCPs only. Learn more: https://t.co/Jo76ak99qI https://t.co/CTx9TUXBPo	0	3	4.69	neutral	302	Yes	Yes	No	Yes
49	Tue 16 Mar 2021 13:37:51 GMT	Fri 13 May 2022 01:33:00 GMT	Small Fiber Polyneuropathy (SFPN) attacks sensory autonomic and motor nerves which includes the symptoms of pins needles muscle wasting heaviness weakness and more. Learn more about #SFPN and #b6toxicity here: https://t.co/bigniZ4F4h https://t.co/Cc9AdsvzHm	0	0	0.24	negative	262	Yes	Yes	No	Yes
308	Thu 19 Sep 2019 02:43:05 GMT	Thu 12 May 2022 20:27:48 GMT	Oh hey @TheGreenGuysInc can you help me here? I need a full spectrum CBD mainly for polyneuropathy.	0	0	0.19	neutral	100	No	No	Yes	No	AU
1265	Thu 31 Jan 2019 22:15:36 GMT	Thu 12 May 2022 18:12:02 GMT	It's Neuropathy Awareness Week. BioMatrix provides immune-mediated neuropathy therapies for neurological conditions such as Guillian-Barre Syndrome (GBS) Chronic Inflammatory Demyelinating Polyneuropathy (CIDP) &amp; Multifocal Motor Neuropathy (MMN). MORE: https://t.co/4afVGMYEJ9 https://t.co/yJm5VEkI2z	0	2	4.44	neutral	308	Yes	No	No	Yes
4541	Sun 27 Sep 2015 07:59:32 GMT	Thu 12 May 2022 14:00:49 GMT	@voxjohsu @MorganL666 Was it done for small fiber polyneuropathy ?	0	1	2.29	neutral	66	No	No	Yes	No	IN
4541	Sun 27 Sep 2015 07:59:32 GMT	Thu 12 May 2022 12:57:50 GMT	@sibylle_berlin Did they ever check what's your cause for small fiber polyneuropathy have you tried ivig	0	1	2.29	neutral	106	No	No	Yes	No	IN
56	Sat 28 Dec 2019 10:28:13 GMT	Thu 12 May 2022 10:57:32 GMT	Medication prescriptions and costs in diabetic polyneuropathy https://t.co/6icH75wtbM	2	0	0.24	neutral	85	No	No	No	Yes	US
860	Mon 15 Jul 2019 08:19:35 GMT	Thu 12 May 2022 10:05:46 GMT	A Retrospective Study of Ultrasound Accuracy for the Diagnosis of Chronic Inflammatory Demyelinating Polyneuropathy https://t.co/vK5VsbKFBJ #Psychiatry	0	0	2.27	neutral	151	No	Yes	No	Yes	IN
4557	Mon 09 Sep 2013 17:42:48 GMT	Thu 12 May 2022 01:00:05 GMT	Distal sensory polyneuropathy is the most common neurological problem in HIV infection affecting 50% of patients. Compared to other HIV patients those with DSP showed increased activity in the anterior insula involved in predicting &amp; processing pain. âž¡ï¸https://t.co/RqPf1dM5lX	0	0	13.48	negative	283	No	No	No	Yes	US
2312	Sat 30 Nov 2013 14:30:26 GMT	Wed 11 May 2022 17:35:10 GMT	@JoseRolandoAlas It wasn't just the covid Vax either. Not many talk about this but the more recent flu shots had squalene. They destroyed my immune system caused polyneuropathy arthritis heart problems lung issues and more. I'm in constant pain now.	0	0	1.11	negative	294	No	No	Yes	No	US
15708	Fri 02 May 2014 17:40:15 GMT	Wed 11 May 2022 15:00:12 GMT	Janssen is a proud sponsor of this yearâ€™s @PNSociety1 Annual Meeting where we will present findings on the burden of living with chronic inflammatory demyelinating polyneuropathy (#CIDP) a rare autoimmune inflammatory disorder. #PNS2022 https://t.co/PkSF9d1e0V	0	0	54.46	neutral	262	Yes	Yes	Yes	No	US
4846	Tue 28 Oct 2008 02:03:49 GMT	Mon 09 May 2022 20:18:07 GMT	Chronic inflammatory demyelinating polyneuropathy (CIDP) in childhood can present acutely: A report of three cases (link to PDF file)https://t.co/WAHEI8fSGV#neurology #CIDP #MS #EBV #autoimmunedisease	0	0	13.82	neutral	204	No	Yes	No	Yes	US
1229	Sat 30 Jan 2021 17:19:47 GMT	Mon 09 May 2022 14:21:44 GMT	@Kartik_Trivedi1 @sargsyanz @rabihmgeha When you think toxins like alcohol also think of UreaUremia (renal failure) can cause polyneuropathy and heart failureWith infections Lyme's	0	9	0.62	neutral	184	No	No	Yes	No
2	Mon 02 Mar 2020 14:04:20 GMT	Mon 09 May 2022 14:19:44 GMT	value of systemic examination in the diagnosis of POEMS (Polyneuropathy Organomegaly Endocrinopathy Monoclonal gammopathy Skin disease) https://t.co/G2CiqM0Oh6	0	1	0.01	neutral	163	No	No	No	Yes
603	Sat 22 Feb 2014 09:17:10 GMT	Mon 09 May 2022 14:04:50 GMT	@vaishnavibodgal @sargsyanz @rabihmgeha Good one. Myocarditis and polyneuropathy	0	1	0.31	positive	80	No	No	Yes	No
361	Wed 21 Sep 2011 14:51:36 GMT	Mon 09 May 2022 09:01:28 GMT	Blood sample - I can't count the times I had to have my blood checked during the last 12 month.Every Doctor does it again.#MECFS #POTS #dysautonomia #neurogenicbladder #polyneuropathy https://t.co/OFD68ctX8W	2	8	1.27	neutral	209	Yes	Yes	No	No	DE
85632	Tue 11 Jun 2019 10:11:01 GMT	Sun 08 May 2022 14:51:07 GMT	Acute intermittent porphyria:5P'sPainful abdomenPolyneuropathyPsychological disturbancesPort wine-colored urinePrecipitated by drugs	20	106	177.78	neutral	137	No	No	No	No
1476	Mon 17 Jun 2019 16:33:39 GMT	Sun 08 May 2022 10:45:34 GMT	#Lupus neurological symptoms: depression seizures cognitive dysfunction mood disorder cerebrovascular disease polyneuropathy anxiety	0	0	3.37	negative	138	No	Yes	No	No
16096	Tue 22 Nov 2011 23:51:22 GMT	Sun 08 May 2022 09:38:26 GMT	This family with a novel PCYT2 variant expands the clinical spectrum of PCYT2-related disorder to include axonal motor and sensory #polyneuropathy and the genetic spectrum to include the variant located in the first catalytic domain. #NeuroGenetics. https://t.co/67VweYgXiP https://t.co/kHcMflt2Co	0	0	45.91	neutral	298	Yes	Yes	No	Yes	NL
79418	Thu 23 Jul 2009 18:30:49 GMT	Sat 07 May 2022 18:03:01 GMT	This family with a novel PCYT2 variant expands the clinical spectrum of PCYT2-related disorder to include axonal motor and sensory #polyneuropathy and the genetic spectrum to include the variant located in the first catalytic domain. https://t.co/vHWtSQzfx1 #NeuroGenetics https://t.co/gqhQBTQV3X	6	24	218.86	neutral	297	Yes	Yes	No	Yes	US
308	Thu 19 Sep 2019 02:43:05 GMT	Sat 07 May 2022 16:51:45 GMT	@timothy_dexter_ @wearejushi I liked their tinctures and capsules. Research I don't know till the Doc compiles his data from patients. I will ask again in August/next appt.Personally it did wonders for my polyneuropathy. Helped me alot the last couple wee	0	1	0.19	neutral	301	No	No	Yes	No	AU
843	Sat 04 Jul 2015 00:39:57 GMT	Sat 07 May 2022 14:38:01 GMT	Pfizer injured - Small Fiber Polyneuropathy auto immune cardiovagal and adregenic dysfunction need walker or wheelchair now was a triathlete extreme fatigue and brain fog. Retweet and add your injury!!! #retweetyourinjury ðŸ’œ https://t.co/eu2YK9vmSp	32	39	2.9	negative	253	No	Yes	No	Yes	US
1703	Thu 03 Oct 2013 10:04:43 GMT	Sat 07 May 2022 11:47:20 GMT	@MarkGaze No GBS is an acute demyelinating polyneuropathy characterised by ascending weakness and absent reflexes.	0	3	0.95	negative	115	No	No	Yes	No	GB
73	Wed 06 May 2015 18:59:58 GMT	Sat 07 May 2022 08:00:01 GMT	Diabetes mellitus due to underlying condition with diabetic polyneuropathy	0	0	0.29	neutral	74	No	No	No	No
124	Fri 28 Jun 2019 09:40:58 GMT	Sat 07 May 2022 04:34:52 GMT	Assessment of Chronic Inflammatory Demyelinating Polyneuropathy in Systemic Lupus Erythematosus | Chapter 12 | New Horizons in Medicine and Medical Research Vol. 7 View Book:- https://t.co/bVwGqECxhF	0	0	0.52	neutral	202	No	No	No	Yes	IN
125	Mon 18 Jan 2021 02:58:06 GMT	Sat 07 May 2022 02:20:18 GMT	Differential diagnosis of causes of Peripheral Neuropathy ( Polyneuropathy) https://t.co/nyBRu7OQlp via @weebly	5	5	0.51	neutral	111	No	No	Yes	Yes	GB
158	Thu 24 Dec 2015 10:10:11 GMT	Sat 07 May 2022 00:07:49 GMT	@Stem_Cell_Dir Do u have something for axonal polyneuropathy?	0	0	0.09	neutral	61	No	No	Yes	No
71	Wed 30 Jul 2008 04:22:34 GMT	Fri 06 May 2022 20:34:25 GMT	@DrPhil Why are u doing shows that treat all people on pain medications as if they are street drug addicts!If only U could experience the pain of idiopathic polyneuropathy spinal stenosisthe aftermath of a failed fem/pop bypass10 years of sterile woundcar	0	0	0.05	negative	278	No	No	Yes	No	GR
1415	Thu 14 Jun 2018 00:24:50 GMT	Fri 06 May 2022 20:00:01 GMT	POEMS Syndrome: Polyneuropathy Organomegaly Endocrinopathy Monoclonal protein and Skin changes. Other findings can include Castleman disease edema papilledema. Treat by treating underlying plasma cell disorder #hemonc #medonc #radonc #roedu #myeloma https://t.co/BYJSextPD4	6	45	4.64	negative	280	Yes	Yes	No	No	US
197	Fri 09 Jun 2017 00:09:44 GMT	Fri 06 May 2022 14:18:02 GMT	distal symmetric polyneuropathy (DSPN).Pregabalin or duloxetine is recommended as the initial approach in the symptomatic treatment of neuropathic pain in diabetes (SOR A). There is no significant evidencesupporting glycemic control or lifestyle interventions as effective Tx	0	0	0.62	neutral	279	No	No	No	No	SA
796	Sat 12 Nov 2011 18:12:45 GMT	Fri 06 May 2022 09:52:03 GMT	@BellHappe @arisonsned @Ilikebirbs1 @Squashedhedgi @Paula_JKnight @ka_ashy @sajidjavid Rolling around on the floor in fucking agony with likely a dysmyelinating motor neuropathy gastroparesis likely small fiber polyneuropathy and thats just some of main o	1	1	0.43	negative	342	No	No	Yes	No	PL
914	Mon 21 Oct 2019 01:59:55 GMT	Thu 05 May 2022 18:53:34 GMT	@thatonedudewit @ApeMoonTendies @Zed_Developer @___Weary___ @TakeItEasy770 Injuries and illnesses that have been linked to the annual flu shot include: Anaphylaxis (severe allergic reaction) Chronic inflammatory demyelinating polyneuropathy (CIDP) Guillai	0	0	0.5	negative	278	No	No	Yes	No	US
2312	Sat 30 Nov 2013 14:30:26 GMT	Thu 05 May 2022 16:25:33 GMT	@aguirremauri @DrAseemMalhotra Jones has been right about everything. They did end up putting squalene in flu shots around 2019 and it destroyed my immune system. I am in nonstop pain from polyneuropathy rheumatoid arthritis muscle and joint pain sk	1	3	1.11	negative	296	No	No	Yes	No	US
1265	Thu 31 Jan 2019 22:15:36 GMT	Thu 05 May 2022 16:11:15 GMT	May is GBS|CIDP Awareness Month. Learn more about Guillian-Barre Syndrome (GBS) and Chronic Inflammatory Demyelinating Polyneuropathy (CIDP) and how you can help spread awareness. ðŸ‘‡ https://t.co/eh5QlFGyo0	0	2	3.7	neutral	208	No	No	No	Yes
11	Mon 05 Apr 2021 14:08:36 GMT	Thu 05 May 2022 15:00:31 GMT	May is National GBS-CIDP Month recognizing Guillain-BarrÃ© Chronic Inflammatory Demyelinating Polyneuropathy. Supporting these patients through our services and raising awareness of this condition.#GBSCIDPsharetheAWARE #SharetheAware https://t.co/5E5TIf5Iro	0	0	0.06	neutral	258	Yes	Yes	No	No
215	Tue 15 Oct 2013 13:01:24 GMT	Thu 05 May 2022 15:00:31 GMT	May is National GBS-CIDP Month recognizing Guillain-BarrÃ© Chronic Inflammatory Demyelinating Polyneuropathy. Supporting these patients through our specialty pharmacy services and raising awareness of this condition.#GBSCIDPsharetheAWARE #SharetheAware #SimplifyingComplexCare https://t.co/POnnony5Ir	1	0	0.8	neutral	301	Yes	Yes	No	No	US
3	Fri 19 Feb 2021 01:38:07 GMT	Thu 05 May 2022 11:59:24 GMT	A #physical examination can help doctors diagnose #polyneuropathy and identify the cause. Follow my social pages:Facebook:https://t.co/caAbvRqQaGInstagram:https://t.co/aTXff68mcwFor more visit: https://t.co/HIkDGblAlE https://t.co/H3g3spTFaz	0	0	0.01	neutral	249	Yes	Yes	No	Yes
33595	Tue 02 Nov 2021 19:58:33 GMT	Thu 05 May 2022 04:07:56 GMT	@old400hacker Good for you! I'm almost 65 and with all my comorbidities (overweight lupus heart failure peripheral polyneuropathy) I should be dead too but I'm still kickin' as well. ðŸ˜‰	0	0	69.11	negative	190	No	No	No	No
1	Tue 04 Jan 2022 18:34:25 GMT	Wed 04 May 2022 13:56:09 GMT	@TheDoochMan Have you they looked into whether it could be CIPD? Chronic Inflammatory Demyelinating Polyneuropathy	0	0	0	neutral	114	No	No	Yes	No
550	Mon 06 Feb 2012 04:33:51 GMT	Wed 04 May 2022 04:53:33 GMT	&amp;" Attenuate psychotic symptoms..""MRI internal atrophy..spectroscopy glutamate and myo-inositol levels in anterior cingulate cortex... neuropsychological testing showed deficits in working memory and psychomotor speed...""Polyneuropathy:Â PMP22Â Deletionhttps://t.co/RezgjiyiK8	0	0	0.35	neutral	282	No	No	No	Yes	MX
1115	Sun 29 Nov 2015 07:33:03 GMT	Wed 04 May 2022 03:39:01 GMT	Our Government House is blue tonight.This is to show support for Guillain Barre Syndrome and Chronic Inflammatory Demyelinating Polyneuropathy Month. #Annapolis #Maryland https://t.co/jxnD7IOdp1	1	1	2.87	neutral	198	No	Yes	No	Yes	US
258537	Tue 20 Jan 2015 17:50:15 GMT	Wed 04 May 2022 02:02:02 GMT	Tonight Government House is lit blue in recognition of Guillain Barre Syndrome and Chronic Inflammatory Demyelinating Polyneuropathy Month. To learn more about the symptoms and treatments of these autoimmune diseases visit https://t.co/2VVkyNDUW2 https://t.co/dMv2CQR2hW	9	54	768.72	neutral	273	Yes	No	No	Yes	US
231	Mon 15 Mar 2021 21:25:33 GMT	Tue 03 May 2022 20:52:21 GMT	@Cody_Siwicki @TheFuckingAlpha @daehbarg @c_lutece @zoolieu21 @Lurch_Trades @MarcLobliner Tachycardia (and a variety of other cardio AESIs; ~10 cited) had the highest statistical significance while musculoskeletal AESIs (polyneuropathy) was next and spont	0	0	0.14	neutral	343	No	No	Yes	No
308	Thu 19 Sep 2019 02:43:05 GMT	Tue 03 May 2022 16:09:30 GMT	@GarvInvests I can only attest to chronic pain and polyneuropathy when treated with CBD and THC. I tried every bad drug there is from pharma co's. I found out I'm allergic to some of them.My cure is cannabis. It's the only thing that works and has zero un	0	2	0.19	negative	279	No	No	Yes	No	AU
368	Tue 07 Aug 2007 07:27:29 GMT	Tue 03 May 2022 08:32:16 GMT	Metformin driven B12 deficiency can cause distal symmetrical autonomic/cardiac neuropathy in diabetesâ€”#Metformin utilizers have more distal symmetrical polyneuropathy &amp; autonomic neuropathy (=cardiac denervation=more cardiac arrythmias/events mortality)https://t.co/kiYNatBAgx	0	0	1.35	neutral	284	No	Yes	No	Yes
277	Sat 04 Sep 2021 21:26:33 GMT	Tue 03 May 2022 08:31:21 GMT	@Benzema @Benzema Happy holidays I have 4 daughters my wife I have no family my daughter has heart disease and my daughter has polyneuropathy and muscle disease she cannot walk. I have a baby. https://t.co/RzgcMit4Ix	2	7	0.18	neutral	221	Yes	No	Yes	No
85632	Tue 11 Jun 2019 10:11:01 GMT	Mon 02 May 2022 23:06:55 GMT	Acute intermittent porphyria:5P'sPainful abdomenPolyneuropathyPsychological disturbancesPort wine-colored urinePrecipitated by drugs	2	18	177.78	neutral	137	No	No	No	No
73	Wed 06 May 2015 18:59:58 GMT	Mon 02 May 2022 15:00:02 GMT	Other infectious mononucleosis with polyneuropathy	0	0	0.29	neutral	50	No	No	No	No
49	Tue 16 Mar 2021 13:37:51 GMT	Mon 02 May 2022 14:05:00 GMT	Research done at @MassGeneralNews by Dr. Anne Oaklander states that B6 is one of the causes for small fiber polyneuropathy (SFPN). She explains in this video that â€œpolyneuropathy means all or most of the nerve fibers are sickâ€. Learn more: https://t.co/pFhtMSAalH #b6toxicity	0	1	0.2	neutral	275	No	Yes	Yes	Yes
1476	Mon 17 Jun 2019 16:33:39 GMT	Mon 02 May 2022 13:26:15 GMT	Lupus neurological symptoms: depression seizures cognitive dysfunction mood disorder cerebrovascular disease polyneuropathy anxiety	0	0	3.37	negative	137	No	No	No	No
33595	Tue 02 Nov 2021 19:58:33 GMT	Mon 02 May 2022 04:44:53 GMT	@PirrungEric I took a flu shot once and got sick as a dog. I had a cut on my finger a couple of years ago got it stitched up and was given a tetanus shot. It caused peripheral polyneuropathy. I have lupus and other problems too. NO way am I taking that p	0	0	13.82	negative	267	No	No	Yes	No
1516	Sun 08 Jun 2014 15:24:17 GMT	Mon 02 May 2022 02:19:08 GMT	@TheDoochMan Google CIDP (chronic inflammatory de-mylenating polyneuropathy). Balance issues are 1 of the symptoms. Very rare auto immune disease. My hubby has it.	0	3	0.72	neutral	163	No	No	Yes	No	US
21	Sun 03 Jul 2011 16:51:03 GMT	Mon 02 May 2022 01:49:43 GMT	@TheDoochMan I know that Danny has balance problems. My husband started having balance issues in September 2017. He eventually would drag his feet to stay upright. It took awhile but he was diagnosed with CIDP (Chronic Inflammatory Demylinating Polyneuro	0	0	0.01	negative	285	No	No	Yes	No	US
125	Tue 20 Oct 2015 21:15:00 GMT	Sun 01 May 2022 22:00:44 GMT	/10The most common proposed aetiology is ðŸ§¬ since 2 of his 6 sons were also deformed. Autosomal dominant inherited polyneuropathy? https://t.co/txNMcati0K	0	2	0.09	neutral	155	Yes	No	No	No	DE
178	Sat 24 Oct 2020 21:29:07 GMT	Sun 01 May 2022 18:58:00 GMT	May is Guillain-BarrÃ© Syndrome/Chronic Inflammatory Demyelinating Polyneuropathy (CIDP) Awareness Month. Being diagnosed w/ this rare autoimmune disease drastically changed my life and my goal is to educate people about this disease &amp; itâ€™s life threatening symptoms. #ImASurvivor https://t.co/VbuAe5nOL6	2	11	0.73	negative	308	Yes	Yes	No	No
16697	Tue 07 Jul 2009 20:27:26 GMT	Sun 01 May 2022 14:03:00 GMT	#Newmarket proclaims May as Guillain-BarrÃ© Syndrome (GBS) and Chronic Inflammatory Demyelinating Polyneuropathy (CIDP) Awareness Month. Learn more: https://t.co/pstsKREANW	1	1	52.5	neutral	171	No	Yes	No	Yes	CA
919	Fri 17 Apr 2020 17:20:27 GMT	Sun 01 May 2022 13:13:27 GMT	@GoodKingElliot @NaturallyFTW @DCGreenZone You may find this interestingâ€¦ Post-Lyme Syndromeâ€“Associated Polyneuropathy Treated With Immune Immunoglobulin and a Luteolin-Containing Formulation https://t.co/fYxKgbCgMe	0	0	0.54	positive	216	No	No	Yes	Yes
1791	Mon 11 Jan 2021 14:49:00 GMT	Sat 30 Apr 2022 14:00:32 GMT	@TweetForTheMany @ArtCrunchy Any processed sugars are out for me I have a mean polyneuropathy that flares with blood sugar (but Iâ€™m not diabetic)..&amp; wheat/gluten pops up unexpectedly in all kinds of processed foods. Soy sauce for example. ðŸ§I need	0	3	0.8	neutral	288	No	No	Yes	No
1081	Sun 16 Dec 2018 21:38:49 GMT	Fri 29 Apr 2022 18:32:37 GMT	Randomized trial of three IVIg doses for treating chronic inflammatory demyelinating polyneuropathy | Brain | Oxford Academic https://t.co/oH83D7cVLL	0	0	2.79	neutral	149	No	No	No	Yes	EC
1773	Thu 04 Jun 2015 19:51:29 GMT	Fri 29 Apr 2022 14:23:03 GMT	The Perceived Utility of #Electrodiagnostic #Testing in #Critical #Illness #Myopathy and #Polyneuropathy: A Survey of #Intensive #Care #Unit Providers #ICU https://t.co/ptcmGz81UZ https://t.co/YutctwDoVV	0	1	6.86	neutral	203	Yes	Yes	No	Yes
13191	Fri 23 Jun 2017 12:17:02 GMT	Fri 29 Apr 2022 12:00:41 GMT	Effect of obesity on the associations of 25-hydroxyvitamin D with prevalent and incident distal sensorimotor polyneuropathy: population-based KORA F4/FF4 study (open access)https://t.co/rAaq9dDuJl#nutrition #diet #VitaminD #MetabolicSyndrome #Diabetes #Obesity	0	4	7.13	neutral	264	No	Yes	No	Yes	GR
13191	Fri 23 Jun 2017 12:17:02 GMT	Fri 29 Apr 2022 12:00:01 GMT	This one found that in older individuals lower serum 25(OH)D was associated with prevalent distal sensorimotor polyneuropathy in those with obesity but not in those with normal weight.	1	12	32.41	neutral	185	No	No	No	No	GR
10360	Tue 07 Apr 2009 19:19:58 GMT	Thu 28 Apr 2022 19:14:17 GMT	Peripheral neuropathy affects over 20 million ppl in the US. The most common form damages not just one nerve but several nerves. This is called #polyneuropathy and is what most people living with HIV are talking about when they say they have neuropathy. https://t.co/ntBiaPss6Y	2	3	26.95	negative	278	No	Yes	No	Yes
82	Sun 13 Dec 2015 12:41:07 GMT	Thu 28 Apr 2022 15:24:37 GMT	So yeah I've been mum about this but after getting confirmation from my EMG test I have polyneuropathy. Nerve damage. Multiple nerve damage. Due to complications from diabetes. My arms and legs have been messed-up these last two months and now I know the cause. Seems permanent.	0	0	0.24	negative	279	No	No	No	No	PH
28375	Wed 11 Apr 2007 02:24:38 GMT	Thu 28 Apr 2022 15:00:54 GMT	@peggy_blair Have they tried any treatments for your symptoms Peggy? Anti-inflammatories chemo IViG or rituximab?Iâ€™ve had a multi focal polyneuropathy disease for 30+ years and itâ€™s a long slow journey. Hope youâ€™re doing ok ðŸ‘Œ	0	1	12.2	neutral	231	No	No	Yes	No	CA
351	Thu 21 Nov 2013 16:22:56 GMT	Thu 28 Apr 2022 13:21:18 GMT	@AjayManhapra We're seeing a tsunami of #LongCovid related widespread pain and polyneuropathy. #fourthwave	0	0	0.18	neutral	106	No	Yes	Yes	No	US
99	Thu 18 Mar 2010 02:26:44 GMT	Thu 28 Apr 2022 13:11:50 GMT	@catladyactivist I've not had COVID but had H1N1 a few yrs back and got Is It GBS/Is It Sparkling Polyneuropathy...with the same. Avoiding pressure (I still can't sleep on my L side) was key...I also took some B vitamin supplements just to feel like I wa	0	1	0.06	positive	297	No	No	Yes	No
2602	Wed 25 Feb 2009 10:21:03 GMT	Thu 28 Apr 2022 02:05:55 GMT	was unvaccinated and perfectly healthy and spent almost 3 weeks on a vent and came out with critical polyneuropathy and muscle atrophy but yeah dude I totally destroyed the narrative donâ€™t be a dumbass https://t.co/66YjjcubdU	0	5	8.03	neutral	227	No	No	No	Yes	US
796	Sat 12 Nov 2011 18:12:45 GMT	Wed 27 Apr 2022 20:23:45 GMT	@louise_today @drclairetaylor You can get motor and sensory dysfunction on account of injury to the nervous system. Its a known cause to those who know though. Enteroviral Encephalomyelitis comes with dysmyelinating motor neuropathy and small fiber polyne	0	3	0.43	negative	297	No	No	Yes	No	PL
506	Sun 03 Apr 2016 13:07:22 GMT	Wed 27 Apr 2022 16:01:46 GMT	A scientific team supported by the NIH created a tiny bioengineered 3D model that mimics the biology of chronic inflammatory demyelinating polyneuropathy and multifocal motor neuropathy a pair of rare devastating neuromuscular diseases. More: https://t.co/VCjgcZeuxW.	0	0	1.81	neutral	270	No	No	No	Yes	US
398	Mon 11 Feb 2019 16:07:43 GMT	Wed 27 Apr 2022 13:07:51 GMT	A new @JAMANeuro viewpoint by Dr. Melissa Elafros and colleagues advocates for making #Polyneuropathy a permanent part of the #GlobalBurdenofDisease (GBD) study. https://t.co/joO4Fvl3rw https://t.co/aNqM7y4CR5	1	2	1.72	neutral	209	Yes	Yes	Yes	Yes
476	Sat 28 Aug 2021 16:03:37 GMT	Wed 27 Apr 2022 11:22:54 GMT	@RyanNeil1983 Paraprotnemia/immunoglobulin pathology which is causing hyperviscosity&amp;nerve&amp;structural damage was diagnosed but despite multiple specialist referrals neurology refused to dx the paraproteinemic phenotype or polyneuropathy which is w	0	1	0.31	negative	288	No	No	Yes	No
476	Sat 28 Aug 2021 16:03:37 GMT	Wed 27 Apr 2022 10:21:50 GMT	@RyanNeil1983 Immunoglobulin pathologies indicating autoimmunity have been highlighted in #ME patients. My neurosurgeon believes EBV IgG polyneuropathy untreated is what's caused my structural degeneration. My structural pathologies are Common comorbiditi	1	1	0.31	neutral	294	No	Yes	Yes	No
1016	Fri 19 Apr 2013 14:04:51 GMT	Wed 27 Apr 2022 07:43:06 GMT	Effect of obesity on the associations of 25-hydroxyvitamin D with prevalent and incident distal sensorimotor polyneuropathy: population-based KORA F4/FF4 study https://t.co/2MRTsa6nQqalexandrossfakianakis shared this article with you from InoreaderEffect of obesity on the aâ€¦	0	0	3.27	neutral	279	No	No	No	Yes	GR
1016	Fri 19 Apr 2013 14:04:51 GMT	Wed 27 Apr 2022 07:32:21 GMT	Effect of obesity on the associations of 25-hydroxyvitamin D with prevalent and incident distal sensorimotor polyneuropathy: population-based KORA F4/FF4 study https://t.co/igSCeSvBd3	0	0	3.27	neutral	183	No	No	No	Yes	GR
56	Sat 28 Dec 2019 10:28:13 GMT	Wed 27 Apr 2022 05:49:02 GMT	Systemic lupus erythematosus. Brown-Sequard syndrome spinal ataxia and peripheral polyneuropathy as the sole manifestations https://t.co/EnPwgqFKsI	2	0	0.24	neutral	148	No	No	No	Yes	US
85632	Tue 11 Jun 2019 10:11:01 GMT	Tue 26 Apr 2022 23:51:02 GMT	Acute intermittent porphyria:5P'sPainful abdomenPolyneuropathyPsychological disturbancesPort wine-colored urinePrecipitated by drugs	10	46	177.78	neutral	137	No	No	No	No
56	Sat 28 Dec 2019 10:28:13 GMT	Tue 26 Apr 2022 20:37:02 GMT	Polyneuropathy in older patients with porphyria https://t.co/nVEwwgE5hG	2	0	0.24	neutral	71	No	No	No	Yes	US
4628	Tue 06 Nov 2012 00:54:20 GMT	Tue 26 Apr 2022 18:00:00 GMT	Treating Chronic Inflammatory Demyelinating Polyneuropathy With Three IVIg DosesCommentary by Marinos C. Dalakas MDhttps://t.co/8oUpsnJ87y	0	0	13.04	neutral	141	No	No	No	Yes	US
892	Wed 17 Jun 2009 18:24:23 GMT	Tue 26 Apr 2022 14:25:08 GMT	@Milnoc Dr is looking at a diagnosis of Small Fiber Polyneuropathy.It actually fits everything that's been going on the last 4 yrs or so.	0	0	0.52	neutral	138	No	No	Yes	No	CA
8309	Mon 24 Oct 2011 16:25:08 GMT	Tue 26 Apr 2022 08:35:32 GMT	New Research: Temporal Dispersion and Duration of the Distal Compound Muscle Action Potential Do Not Distinguish Diabetic Sensorimotor Polyneuropathy From Chronic Inflammatory Demyelinating Polyneuropathy: ObjectiveTo investigate theâ€¦ https://t.co/GNFDgGgbhh #Neurology	0	1	23.16	neutral	271	No	Yes	No	Yes	CH
227	Mon 08 Nov 2021 16:09:27 GMT	Tue 26 Apr 2022 06:33:13 GMT	Acute intermittent porphyria:5P'sPainful abdomenPolyneuropathyPsychological disturbancesPort wine-colored urinePrecipitated by drugs #mbbs #medicalmnemonics #NEETPG #championmed	1	3	0.61	neutral	183	No	Yes	No	No
613	Fri 29 Jun 2018 20:22:08 GMT	Tue 26 Apr 2022 06:32:05 GMT	@championmedin Acute intermittent porphyria:5P'sPainful abdomenPolyneuropathyPsychological disturbancesPort wine-colored urinePrecipitated by drugs #mbbs #medicalmnemonics #NEETPG #championmed	0	1	0.3	neutral	199	No	Yes	Yes	No	IN
476	Sat 28 Aug 2021 16:03:37 GMT	Tue 26 Apr 2022 01:37:40 GMT	1/4Yayy ðŸŽŠ been relaying this (my) pathology 4 yrs. Post infectious Paraproteinemia/ Paraprotinemic polyneuropathy- chronic inflammatory demyelinating polyneuropathy. Plasma cell dyscrasia/ hyperviscosity syndrome. https://t.co/51zPZW6T52Inc part of my msg to @IndependentSage https://t.co/SA18E43MzD	2	8	2.03	neutral	303	Yes	No	Yes	Yes
27453	Mon 09 Jul 2012 14:36:31 GMT	Mon 25 Apr 2022 22:25:05 GMT	Male 68 years old ðŸ“Œ He was admitted with signs of axonal and demyelinating polyneuropathy sensorineural hearing loss chronic lymphedema. There are diffuse angiokeratomas on the body bilateral carpal tunnel syndrome. Diagnosis?	0	2	11.35	negative	235	No	No	No	No	SA
476	Sat 28 Aug 2021 16:03:37 GMT	Mon 25 Apr 2022 16:24:29 GMT	@PamelaSaville ðŸ™ðŸ’™ I too had to go private as neurology gaslit me for over half a decade as I rapidly deteriorated under his careðŸ˜¬ We found widespread structural degeneration. I am now under neurosurgeon investigation. He suspects untreated parapr	1	3	0.31	neutral	293	No	No	Yes	No
476	Sat 28 Aug 2021 16:03:37 GMT	Mon 25 Apr 2022 16:11:30 GMT	@pwsimerimiaw @MarkMooch I'm desperately trying to get through this process despite being endstage for my nerve damage. My neurosurgeon suspects the untreated IgG polyneuropathy is what has caused my structural degeneration. I rely on my neurophysio skill	0	3	0.31	negative	304	No	No	Yes	No
5325	Fri 25 Oct 2013 10:41:54 GMT	Mon 25 Apr 2022 15:00:11 GMT	Scientists have created a tiny bioengineered 3D model that mimics the biology of chronic inflammatory demyelinating polyneuropathy and multifocal motor neuropathy a pair of rare devastating neuromuscular diseases.Read more: https://t.co/7Ei8DeP6HJ#rarediseases https://t.co/CZT9x2n6Ym	1	2	17.11	neutral	289	Yes	Yes	No	Yes	GB
2165	Mon 06 Dec 2021 10:35:30 GMT	Mon 25 Apr 2022 09:29:57 GMT	Some clear neurological symptoms. The way that thumb wiggles and then the waddling gait!?!Parkinsonism impaired proprioception polyneuropathy? https://t.co/HzXb1mbQUk	1	4	5.79	neutral	170	No	No	No	Yes
56	Sat 28 Dec 2019 10:28:13 GMT	Mon 25 Apr 2022 02:33:32 GMT	Polyneuropathy after cisplatin treatment https://t.co/yKx7AIxK8O	2	0	0.24	neutral	64	No	No	No	Yes	US
120	Thu 10 Apr 2014 16:03:42 GMT	Sun 24 Apr 2022 20:53:38 GMT	@visegrad24 Essential Tremor (ET) can be Parkinson's but can also be a sign of MS stroke TBI polyneuropathy hyperthyroidism.	0	0	0.07	neutral	129	No	No	Yes	No	US
149	Sat 07 Apr 2012 16:24:32 GMT	Sun 24 Apr 2022 20:08:20 GMT	@Edanouli @disabldsunshine I was told 2 years ago by an occupational therapist to get a rollator. Didnâ€™t use it much at first. Slowly increased as unsteadiness worsened. Saw a neurologist 4/12 she said sensory polyneuropathy having nerve tests next mont	0	3	0.09	neutral	261	No	No	Yes	No	US
476	Sat 28 Aug 2021 16:03:37 GMT	Sun 24 Apr 2022 18:42:27 GMT	@Needles_Toosay @MarkMooch @BinitaKane @richardvallee @MatthewJDalby My neurosurgeon suspects paraproteinemic polyneuropathy (left untreated) has caused my structural degeneration as its presenting. UK never offered me trx for paraproteinemia despite plas	0	0	0.41	neutral	329	Yes	No	Yes	Yes
56	Sat 28 Dec 2019 10:28:13 GMT	Sun 24 Apr 2022 07:36:05 GMT	Acute polyneuropathy caused by inhalation of solvent mixtures in varnish removers and thinners in normal commercial use https://t.co/bVh9HRXoOJ	2	0	0.24	neutral	143	No	No	No	Yes	US
19041	Mon 28 Dec 2020 05:37:29 GMT	Sun 24 Apr 2022 03:55:39 GMT	@DavidJuurlink @AvrahamCooperMD Metro also causes a bad sensory polyneuropathy.	0	0	9.06	negative	79	No	No	Yes	No	IN
56	Sat 28 Dec 2019 10:28:13 GMT	Sun 24 Apr 2022 00:06:02 GMT	Acute polyneuropathy after inhalation of solvent mixtures https://t.co/L1zCvvHFkE	2	0	0.24	neutral	81	No	No	No	Yes	US
25860	Mon 14 Sep 2009 12:30:04 GMT	Sat 23 Apr 2022 23:18:08 GMT	@UberPT Congratulations. Do you have any patients with sensorimotor axonal polyneuropathy? I have it and I'm wondering if physical therapy helps with balance.	0	1	11.09	positive	158	No	No	Yes	No	US
99	Thu 18 Mar 2010 02:26:44 GMT	Sat 23 Apr 2022 02:36:35 GMT	@MLS_Dave I had H1N1 about 6 yrs ago with a side order of Is It GBS or Just Sparkling Polyneuropathyâ€¦I WFH (even prepandemic) and was still off work about 7w and used a walker &gt; cane for mos. Flu is BS too.	0	3	0.06	neutral	210	No	No	Yes	No
1349	Tue 13 Jul 2021 11:27:04 GMT	Fri 22 Apr 2022 22:03:05 GMT	11.1#2: GBS: Acute monophasic auto-immune demyleniating polyneuropathy often preceded by infection or other triggers (i.e. vaccines).	0	0	0.75	neutral	134	No	No	No	No
604	Tue 20 Apr 2021 08:14:48 GMT	Fri 22 Apr 2022 20:01:43 GMT	@OFFAcoach I do it to protect my knees amd for someone with polyneuropathy squatting 80 kilos for reps isnâ€™t that bad ðŸ˜‰	0	1	0.37	neutral	120	No	No	Yes	No
58	Tue 15 Mar 2022 21:47:05 GMT	Fri 22 Apr 2022 19:19:03 GMT	If anyone in the Houston or surrounding area treats SPS ( Stiff Persons Syndrome) CIDP ( Chronic Inflammatory Demyelinating Polyneuropathy) an who knows what else an excepts Medicare Disability with a advantage plan Hummana Gold Plus PPO insurance I am in serious need of a doctor	0	0	0.18	neutral	280	No	No	No	No	US
56	Sat 28 Dec 2019 10:28:13 GMT	Fri 22 Apr 2022 19:05:03 GMT	Painful polyneuropathy in type I diabetes: intermediate insulin-pump therapy https://t.co/6gXeMN3ly8	2	0	0.24	neutral	100	No	No	No	Yes	US
4	Sat 25 May 2019 09:10:11 GMT	Fri 22 Apr 2022 11:51:07 GMT	Please take into account that I have cmt1a polyneuropathyhttps://t.co/nzL9er2APb	0	0	0.02	neutral	81	No	No	No	Yes
476	Sat 28 Aug 2021 16:03:37 GMT	Fri 22 Apr 2022 06:35:00 GMT	@IndependentSage @ReicherStephen @SGriffin_Lab @SusanMichie @chrischirp @Daltmann10 @globalhlthtwit @Zubhaque @HelenRSalisbury @DeenanDpillay @GabrielScally You can see the acute to chronic pathophysiology clearly in Julien barre syndrome - chronic inflam	0	1	0.31	neutral	422	No	No	Yes	No
476	Sat 28 Aug 2021 16:03:37 GMT	Fri 22 Apr 2022 06:30:21 GMT	@IndependentSage @ReicherStephen @SGriffin_Lab @SusanMichie @chrischirp @Daltmann10 @globalhlthtwit @Zubhaque @HelenRSalisbury @DeenanDpillay @GabrielScally Theres approved &amp; effective trx in the UK for my condition yet I wasn't granted access. I've b	0	1	0.31	positive	448	No	Yes	Yes	No
1567	Sat 27 Apr 2013 21:14:11 GMT	Fri 22 Apr 2022 05:40:17 GMT	@sugar_burner @type1christine @ShesSquee @SouthwestAir My chronic idiopathic axonal polyneuropathy is typically only a nuisance: I lose my footing I drop things. Not a good combination with moving floors no handrails and overhead luggage storage.	0	4	0.84	neutral	250	No	No	Yes	No	GB
377	Thu 31 Dec 2009 16:25:19 GMT	Thu 21 Apr 2022 22:07:25 GMT	@ibdgirl76 Exactly! I found it to be 100% useless. May help with muscular bone or joint probs but personally found it totally useless for chronic polyneuropathy. Or CRPS. I took eight 8/2 pills and felt ZERO difference. Zero.	0	1	0.19	neutral	226	No	No	Yes	No	US
5369	Wed 10 Feb 2021 07:10:30 GMT	Thu 21 Apr 2022 17:12:39 GMT	Higher plasma D-dimer is associated with increased risk of distal sensory polyneuropathy in people with HIV #preprints https://t.co/JkNcf2G2Kg	0	0	15.77	neutral	142	No	Yes	No	Yes	US
270	Wed 15 May 2013 15:14:13 GMT	Wed 20 Apr 2022 21:11:10 GMT	@CryptoWizardd Perhaps it's Polyneuropathy it's a nerve disease. The sensory (feeling) nerves are not working properly. Regular exercise (walking) sometimes wants to help and avond contact with cold.	0	1	0.15	neutral	200	No	No	Yes	No
620	Mon 12 Apr 2021 21:43:55 GMT	Wed 20 Apr 2022 19:53:51 GMT	@TheRealMo777 @nvywife @MarkZylstra1 @_jiggerjaw @AusEvangelist Compression socks electrolytes heavy in salt like @drinkLMNT (love these) and nourishing foods/favorite snacks. I can recommend a great pulse ox and BP cuff if you want those as well. I have	0	1	0.34	positive	343	No	No	Yes	No
3	Tue 18 Jan 2022 19:04:19 GMT	Wed 20 Apr 2022 19:14:01 GMT	POEMS syndromeFascinating case to be backOne of the differentials to think in case of polyneuropathy non responsive to immunotherapy https://t.co/slLTCP2weG	0	2	0.01	neutral	158	No	No	No	Yes	IN
458	Mon 11 May 2020 19:50:55 GMT	Wed 20 Apr 2022 13:52:36 GMT	@R_tinti @AnneSpaceCoast @MEisNotFatigue @KathyCollett7 @quasar9uk @marilyngavrano1 @mecaregiver @oslersweb @Invest_in_ME @tymestrust Im certain i had a motor neuropathy upon onset and likely small fiber polyneuropathy.	0	0	0.27	neutral	219	No	No	Yes	No	PL
68	Mon 14 Sep 2020 18:35:14 GMT	Wed 20 Apr 2022 04:55:39 GMT	A scientific team supported by the National Institutes of Health has created a tiny bioengineered 3-D model that mimics the biology of chronic inflammatory demyelinating #polyneuropathy and multifocal motor neuropathy a pair of rare devastating neuromuscular diseases.#JCRB	0	0	0.23	neutral	277	No	Yes	No	No	GB
10654	Fri 27 Nov 2009 21:17:02 GMT	Tue 19 Apr 2022 18:59:54 GMT	Progressive weakness imaging evidence of a polyradiculopathy without nodularity lack of response to immunotherapy and sclerotic lesions suggests:P âž¡ï¸ polyneuropathyO âž¡ï¸ organomegalyE âž¡ï¸ endocrinopathyM âž¡ï¸ monoclonal proteinS âž¡ï¸ skin changes6/8	0	22	5.34	negative	257	No	No	No	No	US
2858	Mon 25 Feb 2013 20:27:07 GMT	Tue 19 Apr 2022 03:41:02 GMT	Know more about Peripheral NeuropathyFull Video: https://t.co/MbrjCLmQX5Full Read : https://t.co/0nINJDyUca#polyneuropathy #peripheralneuropathy #peripheralnerves #nervedamage #peripheralnervedamage #acutepolyneuropathy #chronicpolyneuropathy #medicaleducation https://t.co/METXD6fqtA	1	1	10.65	neutral	288	Yes	Yes	No	Yes	AU
308	Thu 19 Sep 2019 02:43:05 GMT	Mon 18 Apr 2022 21:16:57 GMT	@todd_harrison I can personally attest to this. Not only has cannabis helped to lower my A1c I tried every med under the sun for migraines and polyneuropathy with many bad side effects. None worked. CBD and THC work perfect. Plus zero nasty side effects.	0	0	0.19	neutral	295	No	No	Yes	No	AU
4448	Thu 17 Jul 2008 18:07:17 GMT	Mon 18 Apr 2022 06:30:15 GMT	Ryleigh Jones 8 yrs oldâ€œThe findings were consistent with distal chronic acquired demyelinating polyneuropathy small fiber sensory polyneuropathy orthostatic intolerance and CNS neuropsychiatric disturbances in the setting of prior anesthesia and â€¦â€™ https://t.co/HrGGCCMNfT	1	2	12.42	neutral	279	No	No	No	Yes	CL
220	Wed 10 May 2017 08:58:18 GMT	Mon 18 Apr 2022 05:26:51 GMT	@ccleighton @marliessmits64 01:27:27 Acute Inflammatory Demyelinating Polyneuropathy Testimonial: I no longer need crutches after 3 months of Energy Baguahttps://t.co/y4GaeCrgwm	0	0	0.16	neutral	178	No	No	Yes	Yes
2130	Tue 01 Dec 2009 19:14:03 GMT	Mon 18 Apr 2022 04:30:27 GMT	Vitamin B6 deficiency as a cause of polyneuropathy in POEMSÂ syndrome. https://t.co/DiWITCMuzT	0	0	5.17	neutral	93	No	No	No	Yes	US
56	Sat 28 Dec 2019 10:28:13 GMT	Sun 17 Apr 2022 02:15:33 GMT	Polyneuropathy following treatment of chronic hepatitis B with vidarabine https://t.co/kH1vnRndSB	2	0	0.24	neutral	97	No	No	No	Yes	US
8324	Mon 09 Jul 2018 16:20:39 GMT	Sun 17 Apr 2022 00:25:01 GMT	Alnylamâ€™s investigational subcutaneous RNAi therapy is in development for both wild-type and hereditary aTTR amyloidosis with data from the phase 3 HELIOS-A trial demonstrating its potential in treating associated polyneuropathy.https://t.co/88WsoVbf5T	0	1	28.01	neutral	255	No	No	No	Yes	US
101	Sat 21 Mar 2020 17:39:43 GMT	Sat 16 Apr 2022 23:07:32 GMT	@Ballennet @JimFaas â€œ....including serious disease and sequelae in the brain heart muscle and joint tissue. Meningitis cranial neuritis radiculoneuritis peripheral neuritis carditis heart block migratory musculoskeletal pain intermittent or chronic arth	0	1	0.06	negative	292	No	No	Yes	No	NL
25860	Mon 14 Sep 2009 12:30:04 GMT	Sat 16 Apr 2022 21:11:39 GMT	@rpuffinstuff2 My mom and I both have polyneuropathy that affects our balance. I live with her and it's my job to pick her up when she falls. Thankfully I can still pick myself up when I fall. I pray I can continue to be here for her.	0	6	11.09	neutral	235	No	No	Yes	No	US
56	Sat 28 Dec 2019 10:28:13 GMT	Sat 16 Apr 2022 15:21:06 GMT	Therapy of diabetic polyneuropathy https://t.co/hjX3asZSOs	2	0	0.24	neutral	58	No	No	No	Yes	US
33	Sun 06 Dec 2015 00:32:16 GMT	Sat 16 Apr 2022 02:57:02 GMT	@JSG_54 @maiasz @ChadDKollas @nateplopface @ibdgirl76 I have inflammatory polyneuropathy 6 yrs. Had JRA untill 19 yr. old. Now 66yrs. Big-time pain No professional sympathy Hope to get cure or killed before opioids may quit working. If u have mu receptors	0	2	0.02	neutral	330	No	No	Yes	No
8324	Mon 09 Jul 2018 16:20:39 GMT	Sat 16 Apr 2022 00:50:02 GMT	ICYMI: @Alnylamâ€™s investigational RNAi therapy is in development for both wild-type and hereditary #ATTRamyloidosis with data from the phase 3 HELIOS-A trial demonstrating its potential in treating associated #polyneuropathy.https://t.co/BOg2LBqntw	0	0	28.01	neutral	250	No	Yes	Yes	Yes	US
58	Sun 30 Jan 2022 08:59:11 GMT	Fri 15 Apr 2022 21:37:33 GMT	CIDP chronic inflammatory demyelinating polyneuropathy flare up. Becoming worse daily https://t.co/uiKtSeURfO	1	1	0.25	negative	109	Yes	No	No	No	GB
1476	Mon 17 Jun 2019 16:33:39 GMT	Fri 15 Apr 2022 10:30:24 GMT	#Lupus neurological symptoms: depression seizures cognitive dysfunction mood disorder cerebrovascular disease polyneuropathy anxiety	0	0	3.37	negative	138	No	Yes	No	No
2243	Sun 29 Jul 2018 17:44:33 GMT	Fri 15 Apr 2022 07:18:12 GMT	Chronic demyelinating polyneuropathy preceding T-cell lymphoma: differentiation between primary neurolymphomatosis and paraneoplastic neuropathy #lymphoma #lymsm https://t.co/i4G8NoAAbU	0	0	7.13	neutral	185	No	Yes	No	Yes
1485	Sun 07 Mar 2021 10:39:42 GMT	Fri 15 Apr 2022 06:39:52 GMT	Chronic inflammatory demyelinating polyneuropathy on a 23 year old following jab. https://t.co/fucfZnbV9i	0	1	0.82	neutral	105	No	No	No	Yes
85632	Tue 11 Jun 2019 10:11:01 GMT	Fri 15 Apr 2022 01:21:00 GMT	Acute intermittent porphyria:5P'sPainful abdomenPolyneuropathyPsychological disturbancesPort wine-colored urinePrecipitated by drugs	14	86	177.78	neutral	137	No	No	No	No
2243	Sun 29 Jul 2018 17:44:33 GMT	Thu 14 Apr 2022 11:27:46 GMT	Chronic demyelinating polyneuropathy preceding T-cell lymphoma: differentiation between primary neurolymphomatosis and paraneoplastic neuropathy #lymphoma #lymsm https://t.co/kp5GpV1oVv	0	0	7.13	neutral	185	No	Yes	No	Yes
899	Mon 22 Aug 2011 21:48:36 GMT	Thu 14 Apr 2022 09:07:46 GMT	Inflammatory demyelinating polyneuropathy after the ChAdOx1 nCoV-19 vaccine may follow a chronic course - https://t.co/aDYkdJw5g6	0	0	3.03	neutral	129	No	No	No	Yes	US
2174	Wed 21 Oct 2020 19:15:10 GMT	Wed 13 Apr 2022 23:04:58 GMT	What are some causes of polyneuropathy aside from diabetes?B12 deficiency AmyloidosisRheumatologic diseasesHIVHypothyroidismLyme's diseaseEnvironmental exposurestip: I can BARHHLE feel my feet! (as in barely)idk if this mnemonic will help anyone but it helps me ðŸ˜‚	2	14	4.79	neutral	277	No	No	No	No	US
56	Sat 28 Dec 2019 10:28:13 GMT	Wed 13 Apr 2022 17:16:04 GMT	Disseminated polyneuropathy after coma https://t.co/U93wXMcLPU	2	0	0.24	neutral	62	No	No	No	Yes	US
834	Thu 16 Apr 2009 04:22:42 GMT	Wed 13 Apr 2022 12:35:44 GMT	ACUTE INFLAMMATORY DEMYELINATING POLYNEUROPATHY ( Guillain-Barre syndrome)- Ayurvedic Treatment Diet Exercises Research Papers Yoga &amp;Â Pranayama https://t.co/baqJAWLa79	0	0	2.2	neutral	175	No	No	No	Yes	IN
113	Sun 06 Feb 2011 05:02:42 GMT	Wed 13 Apr 2022 00:14:34 GMT	@LyellJ Polyminimyoclonus. Polyneuropathy with Chronic damage of motor axons maybe with retrograde 2nd ( lower ) motor neuron degeneration in frontal horn of C8-T1 spinal cord grey matter.	0	5	0.08	negative	188	No	No	Yes	No
129	Sun 11 Dec 2011 21:43:02 GMT	Tue 12 Apr 2022 21:03:19 GMT	From my neighbourhood: https://t.co/Lpwq7Pb5Q9 Has anyone with polyneuropathy severe pain numbness poor circulation ETC in there feet have Mobile Professional Foot Care come to your home ? #Yeg and surrounding Towns Etc .TIA	0	0	0.41	negative	232	No	Yes	No	Yes	CA
692	Mon 04 Oct 2021 12:24:18 GMT	Sun 10 Apr 2022 16:26:49 GMT	@901Lulu @jay_rae_4 @Clumsycatty @ArtsyBookworm70 Oh my thank you for sharing with me Rose. When my sister got my mom to try it(I was 10 then) it made my mom throw up. My mom had polyneuropathy and was in pain. To say the least mom never tried it again.	0	1	0.37	neutral	254	No	No	Yes	No	US
288	Sat 08 May 2021 02:57:32 GMT	Sun 10 Apr 2022 00:58:03 GMT	@ArtysHouse @mpc_xetts @_parasocial @Ashley11774244 I didn't try to hide it there I would say it's more accurately Polyneuropathy	0	0	0.15	neutral	131	No	No	Yes	No
56	Sat 28 Dec 2019 10:28:13 GMT	Sat 09 Apr 2022 22:41:02 GMT	Treatment of pain in diabetic polyneuropathy https://t.co/LoN9pe2lNW	2	0	0.24	neutral	68	No	No	No	Yes	US
56	Sat 28 Dec 2019 10:28:13 GMT	Fri 08 Apr 2022 21:42:32 GMT	Polyneuropathy and central nervous system diseases before and after heart transplantation. Is cyclosporin neurotoxic? https://t.co/azwWCkAC2M	2	0	0.24	negative	141	No	No	No	Yes	US
1567	Wed 29 Jul 2020 19:26:17 GMT	Fri 08 Apr 2022 16:54:50 GMT	@Data79504085 @shicks_sam @GlennCarr6 @robhon_ @JonathanHannah @OscarsWild1 @borngeek @LunusOfGayTakes @BrknMan @TWTThisIsNow @BubbasRanch @keithamccluskey @CrispyCX @AntifaStrong @IanDJbrown2 @chimera414 @balls95652097 @Hji45519156 @Kenneth72712993 @QuBu	0	0	0.92	neutral	750	No	No	Yes	Yes	CO
1006	Sun 05 Jul 2009 18:24:41 GMT	Thu 07 Apr 2022 23:55:08 GMT	Depression sucks. Time with grandkids organized but physical therapy to sustain the walk is waking me up at night! Polyneuropathy arthritis neuromas hips Iâ€™m so afraid I wonâ€™t enjoy it with them.	0	5	2.66	negative	195	No	No	No	No	US
341	Wed 09 Jul 2014 09:45:30 GMT	Thu 07 Apr 2022 22:04:34 GMT	@razzz_med Word. Im a 5th year. I turn 27 next month. A high school classmate just got divorced. I donâ€™t envy her for that but what I find remarkable is the huge personal journey this implies. Meanwhile Iâ€™m going over the aetiologies of polyneuropathy	0	3	0.18	positive	267	No	No	Yes	No
73	Sat 12 Jan 2013 02:15:13 GMT	Thu 07 Apr 2022 05:29:45 GMT	@AaronGoodman33 Polyneuropathy+Psychiatric symptoms(Anxietyhallucinationspsychosis)+Painful Abdomen+Port wine urine+â¬†ï¸PBGALAPorphyrins= Acute Intermittent Porphyria	0	4	0.04	neutral	168	No	No	Yes	No	US
17732	Sat 27 Aug 2011 21:46:45 GMT	Wed 06 Apr 2022 23:46:39 GMT	Inflammatory demyelinating polyneuropathy after the ChAdOx1 nCoV-19 vaccine may follow a chronic course https://t.co/fxQCbQLh7S	8	4	45.66	neutral	127	No	No	No	Yes	CA
56	Sat 28 Dec 2019 10:28:13 GMT	Wed 06 Apr 2022 19:53:04 GMT	Subacute progressive polyneuropathy syndrome in HIV infection. The efficacy of immunosuppressive treatment? https://t.co/a7WfRj7god	2	0	0.24	neutral	131	No	No	No	Yes	US
5653	Thu 10 Sep 2009 20:28:45 GMT	Wed 06 Apr 2022 19:34:07 GMT	@gemale10 Thanks for sharing. Curious if you had flu-type body aches. Mine has got worse of late with arms and legs tender to the touch. Feels like it's bloodstream. I've also been diagnosed with small fiber polyneuropathy	0	0	2.88	positive	222	No	No	Yes	No	US
360	Sat 19 Feb 2011 14:59:42 GMT	Wed 06 Apr 2022 14:56:59 GMT	@Paula_JKnight ...and mitochondrial dysfunction and small fibre polyneuropathy and autoimmunity and... and...	5	20	0.22	neutral	112	No	No	Yes	No	US
361	Wed 21 Sep 2011 14:51:36 GMT	Wed 06 Apr 2022 06:18:46 GMT	@leowmya My story is very similar but my neurologist was also the one who suggested I should go jogging.He diagnosed the #MECFS and #Polyneuropathy.The day he said I should do jogging was the last day I went there.Saved me for the fate he predicted that I	1	4	0.21	neutral	286	No	Yes	Yes	No	DE
469	Thu 18 Jun 2020 00:07:57 GMT	Wed 06 Apr 2022 04:17:38 GMT	@Sad_heina Thanks I have symptoms of chronic inflammatory demyelenating polyneuropathy. Scary shit I thought I was going to die âœŒï¸âš°ï¸	0	1	0.28	negative	134	No	No	No	No
74	Fri 27 Mar 2020 15:36:50 GMT	Tue 05 Apr 2022 19:00:26 GMT	Most likely to be affected by Polyneuropathy are the nerves from the skin muscles and organs.Neuropathy? Call us ðŸ“žat (512) 273-7006 to let our team of Experts in Acupuncture Neurology help you. Inquire ðŸ‘‰ https://t.co/pDY2vE4LRX#tingling #numbness #neuropathy https://t.co/m8q5pyihpL	0	0	0.38	neutral	293	Yes	Yes	No	Yes	US
323	Tue 12 Apr 2016 19:26:14 GMT	Tue 05 Apr 2022 18:30:24 GMT	Vutrisiran Improves Multiple Symptoms of hATTR Amyloidosis With Polyneuropathy - Neurology Advisor via BrainSights for iOS https://t.co/texRNBjlaX	0	0	1.22	neutral	146	No	No	No	Yes
2392	Mon 30 Jul 2012 17:19:05 GMT	Tue 05 Apr 2022 15:44:44 GMT	.@Alnylam was the 2020 #PrixGalien USA Best Biotechnology Product winner for ONPATTROÂ® the first @US_FDA-approved treatment for patients with polyneuropathy of hereditary TTR (hATTR) #amyloidosis. Learn more from the winner: https://t.co/zQ72Y2DmOB	2	4	6.64	positive	249	No	Yes	Yes	Yes	US
56	Sat 28 Dec 2019 10:28:13 GMT	Tue 05 Apr 2022 02:48:03 GMT	Early polyneuropathy with severe symptoms in type I diabetes https://t.co/ISpgXDe3mG	2	0	0.24	neutral	84	No	No	No	Yes	US
6939	Thu 03 Apr 2014 00:13:40 GMT	Mon 04 Apr 2022 23:05:24 GMT	#Vutrisiran (subq injection for variant #ATTR polyneuropathy) PDUFA date pushed out to July related to a secondary packaging &amp; labeling site inspection. No new clinical data have been requested by the FDA https://t.co/fciB5NBidB#amyloidosis #CardioTwitter	1	1	19.58	neutral	265	No	Yes	No	Yes	US
72	Tue 08 Dec 2020 05:03:14 GMT	Mon 04 Apr 2022 19:54:34 GMT	AteÅŸ et al. A Rare Paraneoplastic Finding of the Breast Cancer and Chronic Inflammatory Demyelinating Polyneuropathy https://t.co/VUH3acbLdl #Neurology https://t.co/IJPthd5NG5	0	1	0.33	neutral	176	Yes	Yes	No	Yes	TR
2528	Fri 02 Aug 2019 20:01:49 GMT	Mon 04 Apr 2022 18:09:01 GMT	In the March issue: A Novel Mutation of the Membrane Metallo-Endopeptidase Gene Related to Late-Onset Hereditary Polyneuropathy: Case Report and Review of the Literature. https://t.co/wmNt4GhApQ	0	0	7.92	neutral	194	No	No	No	Yes
376	Thu 09 May 2019 01:44:34 GMT	Mon 04 Apr 2022 14:19:30 GMT	Small Fiber Neuropathy in Diabetes Polyneuropathy: Is It Time toÂ Change? https://t.co/GWh2rVwxr2	0	0	1.18	neutral	96	No	No	No	Yes	US
10862	Sat 09 Feb 2008 03:02:54 GMT	Mon 04 Apr 2022 13:50:53 GMT	Small Fiber Neuropathy in Diabetes Polyneuropathy: Is It Time toÂ Change? https://t.co/W3UvfqJtUa	0	4	29.03	neutral	96	No	No	No	Yes	US
270	Tue 06 Oct 2020 16:32:30 GMT	Mon 04 Apr 2022 05:38:14 GMT	$ALNY -Alnylam Hopes To Get Clearance For Second RNAi Therapeutic For ATTR Amyloidosis Type of Application: NDA Candidate: Vutrisiran Indication: polyneuropathy of hereditary transthyretin-mediated amyloidosis (hATTR) polyneuropathy Date: April 14	0	0	0.95	neutral	263	No	No	No	No
810	Tue 26 Jun 2007 00:34:50 GMT	Sun 03 Apr 2022 18:05:46 GMT	@meenathakur_ @ThanksCancer @LCAM_org @OncoPower @globalungcancer @FootDropFTWF I have had radiation and immunotherapy and as a side effect chronic inflammatory demyelinating polyneuropathy (CIDP). Prednisone and IVIg got me from walker to walking unaided	1	1	0.41	neutral	255	No	No	Yes	No	US
1476	Mon 17 Jun 2019 16:33:39 GMT	Sun 03 Apr 2022 15:53:09 GMT	#Lupus neurological symptoms: depression seizures cognitive dysfunction mood disorder cerebrovascular disease polyneuropathy anxiety	0	0	3.37	negative	138	No	Yes	No	No
562	Thu 18 Apr 2013 03:17:56 GMT	Sun 03 Apr 2022 08:36:41 GMT	pOLyNeUroPatHy with an H	0	1	1.65	neutral	24	No	No	No	No
12808	Fri 24 Aug 2012 13:19:20 GMT	Sun 03 Apr 2022 06:27:02 GMT	Signs &amp; Symptoms of Diffuse symmetrical polyneuropathy in #diabetes 1- Muscle weakness2- Loss of sensation sense of touch &amp; joint position 3- Pain (â€˜walking on broken glassâ€™ worse at night-time)4- Paraesthesiae &amp; allodynia5- Rombergâ€™sâž• reduced proprioception. #MedED https://t.co/zGWJrmm7sc	7	17	36.52	negative	311	Yes	Yes	No	No	UG
85632	Tue 11 Jun 2019 10:11:01 GMT	Sun 03 Apr 2022 02:51:05 GMT	Acute intermittent porphyria:5P'sPainful abdomenPolyneuropathyPsychological disturbancesPort wine-colored urinePrecipitated by drugs	21	95	177.78	neutral	137	No	No	No	No
563	Tue 23 Oct 2018 17:58:33 GMT	Fri 01 Apr 2022 18:44:21 GMT	Sialylated IgG-Fc: a novel biomarker of chronic inflammatory demyelinating polyneuropathyhttps://t.co/vKEvtMrKi6	0	0	0.4	neutral	113	No	No	No	Yes
1276	Mon 09 Nov 2020 07:19:30 GMT	Fri 01 Apr 2022 16:00:03 GMT	@factode305 @ImmaculateBrek1 @2PointOhhh Were does it say it is all clear? It says it is not polyneuropathy. You clearly cannot read.	0	0	0.76	neutral	133	No	No	Yes	No
4557	Mon 09 Sep 2013 17:42:48 GMT	Fri 01 Apr 2022 15:00:20 GMT	#Research reading: Association of painful human immunodeficiency virus distal sensory polyneuropathy with aberrant expectation of pain relief: functional magnetic resonance imaging evidence https://t.co/xVJK7AANaD #HIV #MRI	0	0	13.48	negative	224	No	Yes	No	Yes	US
4541	Sun 27 Sep 2015 07:59:32 GMT	Thu 31 Mar 2022 18:42:17 GMT	@sohni_c @RTsFromTheVoid @JoannaNoBanana @renudhinakaran I am really hoping that it works. I was unable to handle oral immunosuppressants as they worsened my gastroparesis symptoms. I have autoimmune small fiber polyneuropathy.	0	1	2.29	negative	227	No	No	Yes	No	IN
118	Mon 06 Dec 2021 06:14:59 GMT	Thu 31 Mar 2022 15:37:42 GMT	Guillain-Barre syndrome is a progressive acute flaccid paralysis inflammatory polyneuropathy followed by infection. Patient develops progressive ascending and symmetrical muscle weakness and areflexia. 15% of the patient have neurological o/ functional deficits following recovery	0	0	0.34	negative	280	No	No	No	No	CA
158	Wed 01 Apr 2020 15:07:20 GMT	Thu 31 Mar 2022 14:57:28 GMT	other students got a DVT for their clinical and we got some random polyneuropathy with 1 eye? ðŸ˜µâ€ðŸ’«	0	2	0.54	neutral	99	No	No	No	No	ZA
271	Wed 18 Aug 2010 21:36:46 GMT	Thu 31 Mar 2022 05:43:40 GMT	@OireachtasNews @naiireland Busy with historical under resourcing of #Neurology please don't ignore dramatic #COVID19 &amp; #LongCovid effects headache myalgias hypogeusia and ;;;;;;;;;;;;;;
0	0	0.17	neutral	No	Yes	Yes	Yes	Ireland	53	-8	IE	Ireland;;;;;;;;;;;;;;;
17	Tue 12 Oct 2021 15:40:28 GMT	Wed 30 Mar 2022 18:00:42 GMT	Did you know???Our Austin Neuromuscular Center office has an Infusion Center for your unique treatment needs.âœ”ï¸Infusion Therapy for you with skilled professionals#Infusiontherapy #polyneuropathy #myastheniagravis #infusiontreatment #cidp #clinicaltreatment #anc https://t.co/1fkkRRhur5	0	0	0.07	neutral	291	Yes	Yes	No	No	US
901	Fri 13 Nov 2020 01:59:27 GMT	Wed 30 Mar 2022 15:38:45 GMT	@BoxingCertified @LatinoPorVida10 @rkmatchmaker I have Chronic Inflammatory Demyelinating Polyneuropathy and can't walk although I am slowly recovering with physiotherapy and monthly IVIG treatment. I know where you are coming from.	0	1	0.5	neutral	232	No	No	Yes	No	CA
484	Fri 20 Jan 2012 10:11:00 GMT	Wed 30 Mar 2022 08:34:30 GMT	@IMNOTYELLING @dominiksteiger It was exactly the same for me: I was also infected with flu in 2016 (via my daughter then 6 mths old) got pneumonia hospitalised for 2 weeks. Also since this flu: constant neurological problems (polyneuropathy). To avoid thi	0	1	0.24	negative	310	No	No	Yes	No	CH
0	1	0.11	negative	No	No	No	No					;;;;;;;;;;;;;;
1604	Sat 03 Feb 2018 18:33:07 GMT	Tue 29 Mar 2022 18:55:05 GMT	3/10.Ever heard of distal symmetric polyneuropathy? Here's how you go about it by @zach_londonhttps://t.co/eOSEI2ymyQ	0	0	1.04	neutral	120	No	No	Yes	Yes	UG
68	Sun 03 Nov 2019 09:31:17 GMT	Tue 29 Mar 2022 06:07:31 GMT	@KamperKenz @rainmc @coopercooperco I donâ€™t discern a condition as legally or medically a disability based on my opinion. Although hereâ€™s some effects that can take place: Impaired memoryCardiac failure Mental retardation (for adolescents) Sensorimoto	0	0	0.04	negative	316	No	No	Yes	No
950	Wed 11 Aug 2021 20:00:06 GMT	Mon 28 Mar 2022 23:11:01 GMT	*Advanced* B12 is required for small fiber neuropathy.Please consider learning more about advanced care from the pernicious anemia community. Diabetes Polyneuropathy requires B12 for repair.#isitB12 #PASC @CDCgov https://t.co/2Hv9aiS8lJ	0	2	2.49	positive	239	No	Yes	Yes	Yes	US
1476	Mon 17 Jun 2019 16:33:39 GMT	Mon 28 Mar 2022 21:33:49 GMT	#Lupus neurological symptoms: depression seizures cognitive dysfunction mood disorder cerebrovascular disease polyneuropathy anxiety	0	0	3.37	negative	138	No	Yes	No	No
[truncated: 67,481 more rows]
